# Supplementary material for: High-resolution prediction of American red squirrel in Interior Alaska: a role model for conservation using open access data, machine learning, GIS and LIDAR
Source: PeerJ. 2021 Sep 14;9:e11830. doi: 10.7717/peerj.11830 (PMC8447940; doi:10.7717/peerj.11830)
Supplement: Supplemental Information 1 — The extracted local values from the predictor layers for each presence and absence point. [file peerj-09-11830-s001.csv]

Object ID	Distance_dogtrails	distance_lake	distance_highway	distance_trails	distance_buildings	elevation	slope	aspect	canopy_density	canopy_height	Presence
1	409.9	55.2	417.7	6.9	417.3	153.5	5	316	0.86	14.32	1
2	349.4	27.7	359.6	4.9	356.5	152.2	5	344	0.80	13.63	1
3	379.6	40.4	386.3	17.2	386.9	152.6	8	267	0.55	18.03	1
4	180.5	42.0	189.1	27.6	193.2	150.8	4	26	0.75	13.47	1
5	185.6	36.0	192.4	24.1	197.5	150.8	2	100	0.48	4.79	1
6	377.3	57.7	383.7	38.5	384.5	154.8	2	284	0.78	15.64	1
7	333.7	9.0	341.0	3.4	341.0	151.4	19	282	0.84	11.15	1
8	213.6	24.2	220.8	24.4	221.2	151.0	7	91	0.53	9.82	1
9	41.6	120.7	49.6	26.9	58.7	150.2	3	133	0.83	15.77	1
10	63.3	100.8	72.4	24.8	80.4	150.5	3	150	0.00	0.00	1
11	104.6	108.7	111.2	14.2	112.2	150.6	1	270	0.87	10.90	1
12	148.2	79.2	154.7	24.1	155.8	151.0	2	98	0.83	9.03	1
13	172.3	57.6	178.8	12.4	179.9	150.9	2	212	0.53	11.38	1
14	325.2	20.1	332.6	4.9	332.1	152.0	4	348	0.50	13.94	1
15	223.4	10.8	232.9	12.4	230.7	150.9	5	325	0.90	13.28	1
16	333.6	40.8	339.5	24.4	340.0	153.5	7	322	0.60	12.26	1
17	352.0	57.6	362.1	21.8	358.5	154.2	8	259	0.74	16.73	1
18	123.0	108.7	126.8	29.4	129.7	150.9	0	225	0.77	9.74	1
19	247.5	21.2	254.6	4.9	254.9	151.6	4	293	0.90	9.04	1
20	276.5	21.0	279.7	6.9	282.8	151.9	5	320	0.80	15.75	1
21	159.1	71.3	169.6	32.5	166.3	151.0	2	287	0.55	11.72	1
22	209.3	64.8	213.4	31.8	215.8	151.7	3	297	0.83	7.48	1
23	192.2	56.6	199.4	29.4	199.4	151.3	1	72	0.79	9.43	1
24	115.5	126.0	121.1	17.2	122.1	150.8	2	225	0.70	10.78	1
25	167.0	90.0	174.3	61.1	173.4	151.3	4	44	0.74	8.35	1
26	304.2	99.4	310.2	31.8	309.5	156.0	2	358	0.86	14.52	1
27	171.4	107.5	180.3	68.2	177.6	151.5	2	270	0.84	7.90	1
28	192.2	98.3	198.4	66.9	198.4	152.0	5	233	0.61	5.93	1
29	91.6	163.4	99.2	6.9	98.1	150.4	4	0	0.58	15.98	1
30	238.6	111.2	245.2	14.6	244.2	154.1	4	245	0.82	14.40	1
31	239.2	126.1	243.2	4.9	245.7	154.4	10	7	0.88	8.56	1
32	270.3	143.0	276.7	13.8	275.8	156.0	3	311	0.87	13.10	1
33	292.5	147.1	304.2	6.9	302.5	157.8	2	315	0.81	22.72	1
34	285.3	163.3	305.4	7.7	305.9	158.8	10	322	0.90	23.15	1
35	450.2	313.2	522.0	12.4	368.6	169.8	5	271	0.64	16.80	1
36	35.1	233.7	45.1	12.4	41.9	148.6	3	308	0.74	20.23	1
37	62.9	216.0	68.0	4.9	69.7	149.8	3	36	0.64	15.44	1
38	333.1	223.3	387.1	20.1	386.9	164.7	10	333	0.46	16.75	1
39	316.8	201.4	362.2	17.2	359.4	162.3	2	283	0.84	21.89	1
40	295.1	185.2	330.5	10.3	329.4	161.4	7	25	0.77	20.46	1
41	458.3	352.3	534.8	17.6	333.2	170.6	5	288	0.70	19.61	1
42	459.3	336.6	536.3	19.5	351.4	170.2	4	236	0.62	18.82	1
43	404.8	282.2	473.6	20.7	376.3	168.1	7	348	0.43	16.07	1
44	422.4	305.9	495.4	12.4	361.8	168.9	9	333	0.59	15.04	1
45	364.2	249.7	427.5	9.7	396.1	166.4	11	321	0.35	17.21	1
46	308.9	232.2	368.7	17.2	366.1	167.7	5	317	0.89	16.24	1
47	212.2	201.0	237.5	3.4	236.6	158.1	15	304	0.76	23.31	1
48	224.0	201.8	257.1	0.0	256.6	161.3	13	302	0.96	9.24	1
49	249.7	190.7	282.6	10.3	283.3	160.7	7	319	0.96	22.32	1
50	421.7	343.7	501.9	7.7	320.5	171.7	3	11	0.81	21.53	1
51	70.3	253.6	77.3	49.3	75.3	151.4	4	333	0.75	10.31	1
52	92.8	236.4	97.9	32.5	98.0	151.9	6	328	0.83	14.44	1
53	390.5	327.7	467.3	29.4	324.4	172.0	5	6	0.68	19.41	1
54	312.0	273.7	383.1	12.4	370.9	170.6	3	336	0.66	15.82	1
55	14.2	302.1	21.2	4.9	18.6	149.4	1	248	0.94	20.56	1
56	359.0	329.6	439.2	9.7	313.0	173.4	2	10	0.84	20.75	1
57	277.8	279.2	354.5	20.7	351.8	170.2	8	269	0.87	23.86	1
58	184.7	234.0	225.8	13.8	225.6	160.5	7	293	0.98	13.65	1
59	243.3	251.4	307.6	9.7	307.6	167.1	9	271	0.93	20.48	1
60	197.5	234.9	247.8	6.9	247.5	162.3	12	254	0.70	12.16	1
61	217.2	245.4	274.2	10.9	276.6	165.1	8	262	0.73	13.02	1
62	379.0	350.0	465.5	13.8	297.7	173.6	3	333	0.59	18.54	1
63	330.3	313.3	405.9	10.9	328.8	172.8	3	331	0.57	20.46	1
64	32.7	307.4	38.3	7.7	37.1	150.6	3	218	0.29	10.29	1
65	89.5	283.7	93.3	17.6	93.7	153.8	6	192	0.71	21.42	1
66	115.5	272.4	125.8	10.3	127.5	155.0	4	198	0.64	19.65	1
67	422.6	390.3	513.8	27.6	276.6	174.6	3	74	0.54	6.32	1
68	118.7	274.3	152.1	7.7	152.1	157.3	6	258	0.80	15.59	1
69	394.6	411.4	492.8	38.5	243.0	176.8	4	34	0.49	5.63	1
70	10.3	324.1	17.1	12.4	14.2	149.9	4	275	0.92	13.93	1
71	147.5	294.1	218.0	7.7	219.0	162.5	7	305	0.53	10.50	1
72	198.0	287.7	270.4	0.0	272.4	166.9	5	273	0.00	0.16	1
73	235.8	296.0	312.6	14.6	312.7	169.3	6	149	0.83	15.45	1
74	230.4	314.0	312.3	7.7	307.8	169.7	4	193	0.75	22.59	1
75	211.3	307.8	289.2	21.8	289.9	168.4	6	201	0.87	14.90	1
76	222.3	284.8	295.9	0.0	297.5	168.7	10	147	0.63	16.96	1
77	410.1	403.6	507.8	31.2	256.6	175.6	3	4	0.24	14.66	1
78	122.7	309.1	195.3	6.9	195.1	161.9	7	337	0.23	4.44	1
79	84.8	308.5	129.2	12.4	131.2	158.2	6	310	0.80	11.88	1
80	365.3	446.8	512.0	24.4	212.3	178.0	4	54	0.87	22.49	1
81	309.8	408.0	411.6	10.9	237.9	175.8	6	225	0.59	22.39	1
82	19.5	359.9	39.2	7.7	37.1	154.0	6	173	1.00	19.10	1
83	27.8	356.7	51.2	26.2	55.7	156.5	11	228	0.60	14.80	1
84	255.2	375.9	348.6	26.2	285.6	171.2	5	166	0.64	16.64	1
85	218.0	363.3	306.5	7.7	269.8	169.6	10	320	0.94	14.30	1
86	196.4	342.0	274.9	6.9	267.0	167.1	3	203	0.71	11.64	1
87	158.8	319.7	237.4	4.9	237.6	164.4	9	318	0.93	17.12	1
88	54.5	341.2	118.8	10.9	121.0	160.4	5	345	0.59	17.30	1
89	322.3	423.1	426.6	0.0	221.9	176.2	12	233	0.72	26.46	1
90	262.9	683.1	515.7	3.4	123.7	184.8	2	90	0.86	23.86	1
91	268.2	405.2	369.6	4.9	251.3	172.4	3	271	0.88	18.94	1
92	170.6	369.0	256.9	7.7	236.5	169.1	5	336	0.17	3.99	1
93	239.1	708.3	489.1	13.8	94.1	184.3	3	231	0.72	19.25	1
94	239.8	680.4	495.5	27.8	109.5	184.2	3	186	0.18	24.88	1
95	255.0	645.6	508.3	13.8	137.7	184.2	1	39	0.79	13.99	1
96	231.5	641.5	484.6	34.5	121.2	182.6	1	315	0.51	9.63	1
97	237.4	614.1	486.0	34.5	130.8	181.8	7	351	0.82	15.75	1
98	257.5	591.0	499.4	17.2	151.7	181.2	7	232	0.39	13.76	1
99	276.1	557.9	498.5	13.8	161.5	179.8	7	344	0.88	8.93	1
100	294.4	524.9	494.3	13.8	155.1	180.2	0	31	0.71	11.31	1
101	301.4	515.1	494.1	0.0	155.2	179.7	5	299	0.68	8.53	1
102	280.5	535.9	480.2	20.7	141.3	180.8	3	56	0.82	5.11	1
103	312.8	493.9	490.4	13.8	158.8	179.0	3	28	0.64	8.85	1
104	309.8	492.6	456.3	32.5	151.1	179.7	2	8	0.60	16.31	1
105	311.9	457.8	418.1	3.4	186.2	177.3	11	276	0.57	20.30	1
106	292.4	436.9	393.0	14.6	214.4	175.2	7	355	0.26	21.51	1
107	45.3	392.3	124.7	13.8	123.1	165.3	3	303	0.60	13.88	1
108	6.9	379.1	66.2	6.9	65.4	159.6	4	244	0.93	11.50	1
109	138.9	386.3	226.9	10.9	207.3	170.4	6	355	0.59	13.67	1
110	238.0	663.6	494.3	31.0	119.5	183.7	2	225	0.60	20.52	1
111	112.9	375.0	193.8	27.8	190.8	168.0	9	334	0.83	12.70	1
112	214.9	708.6	468.0	30.8	78.7	184.6	4	251	0.72	15.44	1
113	231.3	598.3	460.8	55.2	126.7	182.8	6	21	0.75	6.92	1
114	289.7	516.6	469.0	6.9	134.6	180.5	9	13	0.85	18.87	1
115	137.7	418.8	235.9	14.2	188.2	173.9	6	309	0.71	19.06	1
116	235.8	442.4	337.8	6.9	233.4	177.4	6	29	0.76	14.99	1
117	174.2	424.2	276.2	14.2	208.4	175.3	9	341	0.76	14.62	1
118	217.6	613.1	451.4	65.6	116.6	183.5	1	352	0.77	8.64	1
119	232.7	583.5	439.1	55.6	100.2	183.8	5	303	0.83	7.92	1
120	254.4	553.9	446.6	17.2	106.8	182.6	6	2	0.24	3.78	1
121	34.5	440.3	105.2	21.8	104.6	165.2	8	251	0.73	14.05	1
122	24.1	418.3	99.2	12.4	99.2	164.2	6	259	0.91	18.70	1
123	167.8	441.7	267.7	0.0	194.3	176.9	3	353	0.47	18.92	1
124	219.8	459.6	321.2	9.7	226.5	179.0	5	331	0.65	14.31	1
125	229.0	469.2	336.3	13.8	209.6	179.8	5	348	0.63	15.86	1
126	200.5	619.2	418.0	66.3	81.9	185.8	2	34	0.87	11.77	1
127	228.2	580.8	423.2	31.0	82.7	185.1	7	2	0.74	15.66	1
128	181.9	469.0	283.3	10.3	197.4	179.7	6	301	0.60	19.50	1
129	13.8	467.2	38.3	3.4	37.1	155.7	8	288	0.24	16.69	1
130	72.4	453.2	178.5	14.6	133.1	171.8	5	258	0.81	19.45	1
131	95.7	460.7	195.5	3.4	134.4	173.9	5	259	0.60	19.55	1
132	184.7	520.0	290.1	3.4	192.6	183.4	4	289	0.70	22.38	1
133	151.8	491.1	254.6	17.2	168.6	179.7	3	274	0.53	20.62	1
134	159.6	735.7	415.5	26.2	40.2	187.6	4	357	0.03	7.27	1
135	135.4	749.5	391.4	3.4	29.6	190.1	14	331	0.82	15.29	1
136	133.8	702.4	384.8	17.2	27.8	189.6	7	358	0.74	19.40	1
137	188.0	627.4	399.0	51.2	63.4	187.3	4	319	0.73	15.46	1
138	31.8	486.0	131.7	17.2	96.7	167.8	9	252	0.86	13.50	1
139	3.4	484.8	95.6	0.0	93.7	161.0	11	232	0.21	4.35	1
140	243.0	547.4	380.6	13.8	109.9	186.5	6	351	0.89	21.17	1
141	199.8	544.0	321.2	4.9	154.8	185.8	5	298	0.61	15.78	1
142	131.6	514.5	237.2	4.9	151.0	179.6	5	239	0.76	20.85	1
143	17.2	500.9	57.4	0.0	57.8	156.8	9	218	0.64	18.05	1
144	161.3	583.9	293.8	21.0	148.5	185.2	5	227	0.66	18.96	1
145	190.6	570.4	324.2	6.9	128.2	187.1	3	211	0.73	16.34	1
146	184.2	561.7	312.4	0.0	148.8	186.0	3	290	0.81	17.21	1
147	191.8	598.6	333.6	9.7	89.7	188.6	2	216	0.44	18.36	1
148	145.4	536.5	253.0	18.6	157.5	181.5	4	257	0.55	19.68	1
149	113.0	547.3	219.0	31.8	131.0	178.8	4	222	0.71	15.71	1
150	10.9	525.0	110.5	10.9	59.5	165.7	9	245	0.54	15.08	1
151	58.6	519.7	156.8	23.1	75.7	171.7	6	278	0.87	17.39	1
152	160.3	639.3	327.8	0.0	26.2	189.8	1	276	0.12	12.72	1
153	107.9	714.1	338.9	20.7	41.9	191.3	4	171	0.69	14.27	1
154	131.0	683.1	356.3	0.0	56.1	191.5	2	22	0.00	0.13	1
155	146.4	666.0	361.0	9.7	38.5	191.3	4	323	0.80	16.76	1
156	70.7	557.9	178.1	44.9	95.8	174.0	8	200	0.70	17.82	1
157	89.9	797.6	331.9	24.4	15.4	188.9	6	157	0.57	15.59	1
158	121.8	586.5	245.2	22.1	126.4	180.4	2	128	0.49	19.41	1
159	91.0	595.9	211.7	13.8	97.0	176.8	7	194	0.59	11.90	1
160	84.8	587.8	195.9	4.9	92.8	175.0	6	238	0.65	23.92	1
161	39.0	575.8	147.8	26.2	64.1	170.0	9	194	0.76	17.76	1
162	100.2	587.9	217.6	9.7	106.4	177.8	7	211	0.45	13.58	1
163	10.9	573.0	106.8	10.3	19.5	165.3	11	234	0.87	19.05	1
164	104.8	699.0	297.6	0.0	17.2	188.5	3	197	0.00	0.14	1
165	62.1	775.3	318.3	14.2	21.8	188.6	7	165	0.56	15.30	1
166	34.5	797.9	289.8	18.6	19.5	185.9	4	149	0.77	17.75	1
167	87.7	578.3	195.0	14.2	97.0	175.3	7	247	0.56	10.14	1
168	43.9	576.1	151.2	30.8	68.9	170.2	8	209	0.78	18.59	1
169	143.9	628.2	286.8	15.4	111.1	185.3	7	200	0.87	19.83	1
170	58.6	602.2	166.3	0.0	67.7	172.0	6	220	0.93	20.15	1
171	84.8	716.8	284.3	14.2	37.1	186.3	7	190	0.55	10.46	1
172	63.4	596.3	172.1	7.7	72.4	172.4	8	224	0.76	18.87	1
173	50.9	761.4	277.5	12.4	53.8	186.2	13	191	0.49	11.25	1
174	93.7	691.5	232.8	17.6	111.0	179.4	11	205	0.88	22.93	1
175	97.0	648.5	238.0	14.2	106.4	179.6	8	202	0.58	16.71	1
176	66.3	638.9	192.2	20.7	69.3	173.7	10	201	0.91	19.86	1
177	44.8	633.1	168.0	29.4	50.9	170.7	8	199	0.81	17.91	1
178	37.1	764.5	237.5	6.9	85.1	180.9	10	174	0.50	18.02	1
179	71.0	730.1	259.3	15.4	55.2	183.5	10	197	0.79	14.06	1
180	104.6	652.9	244.3	24.4	115.5	180.4	7	190	0.80	18.06	1
181	53.9	748.3	256.5	27.8	68.0	183.3	7	178	0.65	19.32	1
182	43.6	762.2	261.5	9.7	58.6	183.6	7	183	0.04	15.59	1
183	94.8	661.3	235.9	15.4	105.7	179.3	6	188	0.62	14.67	1
184	69.3	731.6	260.1	18.6	55.6	183.8	8	184	0.33	12.27	1
185	9.7	644.1	124.3	10.9	18.6	165.3	11	218	0.94	19.82	1
186	62.1	666.1	194.1	22.1	68.7	173.8	9	177	0.76	16.29	1
187	74.2	719.1	221.0	15.4	105.2	177.7	12	192	0.59	17.83	1
188	74.0	724.5	223.3	23.1	97.1	178.2	10	189	0.92	16.73	1
189	13.8	697.8	148.4	14.2	17.2	165.5	10	195	0.89	15.17	1
190	27.6	704.3	161.5	27.8	35.5	168.8	7	183	0.84	15.85	1
191	31.8	716.3	172.9	31.8	43.2	170.1	7	207	0.86	21.97	1
192	44.8	713.8	190.1	21.0	58.6	172.1	8	195	0.63	11.01	1
193	54.5	705.4	199.4	10.9	67.9	173.6	10	198	0.74	23.57	1
194	46.9	698.3	186.3	26.9	57.8	172.1	10	218	0.84	23.68	1
195	31.8	680.4	169.2	33.9	37.1	169.1	9	208	0.55	11.80	1
196	53.5	743.3	198.4	0.0	106.2	174.4	3	210	0.49	16.15	1
197	23.1	777.7	213.8	3.4	104.3	177.4	9	194	0.43	13.04	1
198	21.8	746.1	163.3	24.1	41.5	168.1	10	189	0.69	17.08	1
199	18.6	735.2	159.3	20.1	32.5	167.2	12	199	0.65	22.67	0
200	6.9	733.4	149.1	6.9	18.6	165.5	16	198	0.72	12.28	0
201	389.1	23.4	395.4	0.0	398.1	150.7	12	305	0.45	8.44	0
202	222.5	3.0	230.4	41.5	231.7	149.5	5	20	0.83	7.60	0
203	134.4	58.9	142.9	9.7	147.2	150.8	5	34	0.65	4.51	0
204	403.3	66.1	411.3	12.4	410.4	154.3	11	217	0.58	7.58	0
205	514.6	174.7	522.8	87.2	521.1	160.3	4	330	0.00	0.11	0
206	471.0	135.9	481.0	42.6	478.0	158.3	5	317	0.05	2.40	0
207	170.0	47.4	177.5	6.9	180.3	150.9	2	192	0.90	9.38	0
208	215.9	6.7	225.8	36.6	225.3	150.7	14	87	0.44	5.30	0
209	504.1	150.0	512.4	77.1	511.3	158.5	6	281	0.00	0.24	0
210	199.7	21.0	207.4	30.8	211.2	150.8	1	233	0.67	12.00	0
211	222.5	17.0	226.9	9.7	229.9	151.1	6	305	0.88	10.26	0
212	503.4	185.2	507.8	86.1	510.0	162.6	4	302	0.00	0.16	0
213	208.3	27.2	213.4	17.2	215.8	150.8	4	213	0.69	7.67	0
214	492.6	165.5	500.2	68.9	499.1	160.7	9	323	0.00	0.25	0
215	29.4	131.7	34.6	32.7	46.9	149.8	6	169	0.48	6.80	0
216	235.7	8.5	240.4	15.4	243.0	149.5	2	27	0.38	8.53	0
217	512.3	195.9	519.8	96.5	518.7	163.3	4	340	0.00	0.13	0
218	474.3	168.3	483.8	64.4	480.6	162.1	5	260	0.00	0.19	0
219	506.7	182.8	515.3	86.1	513.2	162.2	4	330	0.00	0.16	0
220	175.6	45.7	182.1	3.4	185.1	150.9	1	293	0.42	5.36	0
221	515.9	208.8	521.5	103.9	522.1	164.2	3	323	0.00	0.10	0
222	449.0	132.3	453.7	27.6	455.5	158.8	4	290	0.39	3.25	0
223	150.4	81.6	155.6	38.5	157.2	151.0	5	282	0.63	9.53	0
224	122.1	101.5	129.2	26.2	129.7	150.9	3	132	0.49	6.45	0
225	164.6	69.3	170.6	26.2	171.4	151.0	5	331	0.20	1.81	0
226	154.8	70.3	160.7	21.8	162.4	151.0	3	333	0.46	10.70	0
227	75.6	95.3	81.2	17.2	90.4	150.1	5	128	0.80	8.36	0
228	73.0	100.8	84.2	12.4	86.1	150.4	3	43	0.71	3.35	0
229	55.7	114.2	63.4	19.5	70.7	149.8	3	56	0.56	5.71	0
230	324.8	0.0	331.9	10.3	331.8	149.5	0	-1	0.00	0.62	0
231	153.7	71.6	157.9	17.2	161.3	150.9	5	292	0.58	8.67	0
232	107.0	88.8	111.8	0.0	117.2	150.7	7	345	0.03	1.24	0
233	169.0	54.1	174.2	6.9	176.6	150.9	6	313	0.58	7.24	0
234	322.5	8.5	330.8	3.4	329.4	151.1	19	277	0.62	17.16	0
235	207.3	27.7	211.9	0.0	214.7	151.2	11	10	0.61	5.83	0
236	416.3	109.2	420.6	3.4	422.8	156.8	7	339	0.00	0.27	0
237	337.0	12.0	344.0	0.0	344.3	152.4	11	289	0.84	9.16	0
238	390.1	85.4	395.1	0.0	396.6	156.5	6	276	0.00	0.23	0
239	264.8	4.2	272.1	20.7	271.7	149.5	4	2	1.00	3.48	0
240	523.5	212.0	531.9	110.5	529.7	164.2	3	292	0.00	0.15	0
241	489.3	162.7	495.7	65.5	495.8	160.4	8	325	0.00	0.27	0
242	431.5	118.9	441.7	15.4	438.1	157.3	8	252	0.00	0.33	0
243	317.2	12.0	325.0	3.4	324.3	150.6	11	336	0.27	11.45	0
244	401.0	90.2	408.7	9.7	407.5	156.1	4	284	0.51	5.25	0
245	401.2	118.3	404.6	10.3	407.1	159.7	3	227	0.00	0.11	0
246	205.0	42.6	214.4	15.4	212.3	151.3	3	243	0.83	8.77	0
247	392.1	120.7	402.1	6.9	397.8	159.7	4	295	0.00	0.09	0
248	180.5	75.0	186.3	47.9	186.9	151.5	3	246	0.70	8.98	0
249	201.5	38.2	208.9	9.7	208.3	151.2	1	243	0.78	7.27	0
250	341.3	75.7	348.6	13.8	347.6	154.6	4	285	0.64	3.84	0
251	257.5	21.0	266.4	6.9	264.8	151.9	4	299	0.50	8.39	0
252	428.0	134.8	434.6	31.2	434.0	160.4	4	348	0.00	0.15	0
253	401.4	131.5	409.1	17.2	407.0	160.4	3	309	0.00	0.11	0
254	435.9	158.3	442.6	48.7	441.4	162.7	3	330	0.00	0.13	0
255	148.2	86.4	154.7	43.2	155.5	151.0	3	355	0.56	5.89	0
256	101.3	120.9	107.2	7.7	107.9	150.7	3	279	0.92	6.43	0
257	504.4	213.2	515.0	109.5	514.8	164.9	1	304	0.24	2.67	0
258	371.7	84.1	375.6	3.4	378.1	156.8	8	305	0.31	8.02	0
259	257.2	48.4	261.4	17.2	263.7	152.6	3	264	0.41	5.91	0
260	423.1	143.7	429.8	34.6	428.8	161.6	5	357	0.00	0.11	0
261	229.1	30.1	238.3	0.0	236.5	151.8	2	348	0.85	8.40	0
262	251.6	30.1	258.5	0.0	257.9	152.0	3	322	0.69	12.03	0
263	319.3	50.3	327.5	20.1	325.8	153.6	5	313	0.69	6.75	0
264	264.3	30.6	271.9	0.0	270.7	152.1	11	9	0.51	6.66	0
265	31.8	142.5	39.2	24.4	40.2	148.9	0	-1	0.40	0.45	0
266	475.2	209.7	499.4	96.5	495.4	164.8	5	296	0.00	0.15	0
267	305.1	46.7	312.5	12.4	311.7	153.4	6	278	0.46	4.18	0
268	467.2	168.1	475.1	64.4	473.3	161.7	5	262	0.00	0.25	0
269	334.3	84.5	340.0	15.4	340.3	154.4	1	210	0.00	0.34	0
270	169.7	69.1	174.3	29.6	176.6	151.3	1	270	0.66	4.58	0
271	184.2	55.2	191.3	26.2	191.4	151.2	2	16	0.90	7.37	0
272	308.4	47.0	317.0	14.6	314.9	153.6	6	5	0.66	3.20	0
273	514.1	217.1	520.8	110.3	520.7	165.0	3	290	0.00	0.11	0
274	72.0	159.5	78.3	10.3	78.6	149.6	3	302	0.38	4.72	0
275	160.5	75.2	166.8	34.1	167.8	151.1	1	16	0.85	5.47	0
276	380.3	84.5	387.6	3.4	386.9	156.8	15	277	0.56	5.33	0
277	457.2	167.0	462.1	62.4	463.0	162.1	7	2	0.00	0.31	0
278	18.6	159.0	27.7	37.1	26.2	148.9	0	-1	0.00	0.13	0
279	361.2	87.0	368.1	3.4	367.3	155.7	12	266	0.92	20.76	0
280	311.9	72.2	318.5	36.6	318.2	154.5	8	286	0.87	13.28	0
281	514.1	217.7	520.8	110.3	520.7	165.0	2	284	0.00	0.07	0
282	83.3	164.0	90.1	0.0	89.6	150.2	2	239	0.64	2.55	0
283	253.3	72.1	258.5	38.5	259.4	153.3	4	343	0.44	4.44	0
284	112.2	145.2	123.3	27.6	118.8	150.8	4	300	0.48	6.64	0
285	426.4	178.1	447.5	64.4	447.0	164.1	3	300	0.00	0.08	0
286	85.1	156.6	91.4	4.9	91.9	150.1	1	270	0.96	16.87	0
287	240.7	102.2	246.9	23.1	246.0	153.7	6	339	0.78	6.77	0
288	235.2	93.0	244.3	32.5	240.7	153.4	5	355	0.69	9.16	0
289	46.9	194.0	53.1	21.8	53.5	149.5	2	158	0.67	5.68	0
290	360.3	118.2	368.0	0.0	365.6	157.7	6	22	0.03	10.21	0
291	20.7	180.0	27.7	50.9	27.8	149.3	4	318	0.04	0.18	0
292	450.8	195.9	473.3	81.1	472.5	164.7	3	313	0.00	0.13	0
293	393.2	150.7	404.5	26.2	405.0	161.4	4	309	0.00	0.16	0
294	66.3	172.4	73.7	3.4	73.0	149.6	3	202	0.33	11.74	0
295	466.8	234.9	507.0	70.3	465.7	166.3	1	324	0.00	0.09	0
296	192.9	81.6	199.8	54.5	199.4	151.8	2	201	0.67	4.50	0
297	102.5	155.2	108.3	17.2	109.0	150.7	4	288	0.09	1.96	0
298	488.1	259.6	530.0	69.7	459.0	166.9	1	266	0.00	0.09	0
299	265.8	75.2	272.1	41.4	271.7	153.9	5	320	0.86	5.55	0
300	360.6	139.0	369.5	6.9	368.9	160.5	6	19	0.99	16.10	0
301	265.8	78.1	270.8	41.4	271.7	153.9	2	16	0.57	3.66	0
302	479.0	259.0	523.1	60.2	449.7	166.7	1	264	0.00	0.07	0
303	159.3	94.9	169.8	65.5	165.8	151.0	4	300	0.87	9.93	0
304	466.2	221.5	499.9	76.1	474.3	165.7	3	311	0.00	0.10	0
305	236.7	72.2	244.9	42.6	243.0	153.0	7	311	0.59	7.87	0
306	138.7	131.5	145.7	40.2	144.9	151.2	3	238	0.89	6.43	0
307	405.5	149.5	415.6	31.0	413.6	161.4	6	275	0.00	0.27	0
308	404.5	187.4	437.9	39.3	435.5	164.3	4	308	0.00	0.13	0
309	115.5	140.3	121.8	29.4	122.1	150.7	1	75	0.81	16.11	0
310	230.6	102.2	237.6	29.2	235.9	153.6	4	0	0.66	7.50	0
311	378.5	123.0	383.9	0.0	383.9	158.8	3	246	0.00	0.15	0
312	464.6	234.8	502.4	66.9	462.4	166.4	1	270	0.00	0.06	0
313	431.4	173.4	444.4	58.9	445.4	163.5	13	299	0.00	0.34	0
314	448.0	252.2	498.8	37.9	431.7	166.7	2	323	0.74	5.33	0
315	177.2	138.3	181.5	60.2	183.4	152.2	2	48	0.94	3.68	0
316	281.8	117.2	287.0	4.9	288.1	155.6	7	243	0.65	15.15	0
317	252.1	147.1	257.1	6.9	257.5	155.0	11	251	0.62	7.14	0
318	204.1	151.5	209.7	36.0	209.8	153.5	3	278	0.76	3.92	0
319	6.9	238.2	15.0	65.6	13.8	148.8	3	170	0.23	3.41	0
320	52.7	212.3	57.0	14.6	58.7	149.0	8	166	0.83	19.25	0
321	327.4	144.8	336.5	9.7	337.6	158.0	7	194	0.51	9.02	0
322	148.8	139.6	154.7	37.3	154.1	151.5	1	350	0.84	4.65	0
323	477.5	310.8	542.7	6.9	396.0	169.6	4	282	0.00	0.15	0
324	406.6	244.4	458.7	6.9	415.9	166.3	4	105	0.00	0.11	0
325	304.2	134.3	308.8	7.7	310.1	157.0	3	308	1.00	23.84	0
326	444.5	283.9	509.3	6.9	397.1	168.6	5	269	0.00	0.09	0
327	461.1	262.0	513.8	41.4	431.3	166.6	3	300	0.00	0.11	0
328	43.2	203.4	48.4	32.5	49.3	149.3	3	221	0.50	13.96	0
329	377.3	221.0	425.5	0.0	426.9	166.7	5	343	0.00	0.37	0
330	82.8	195.6	90.1	10.9	89.5	150.4	1	174	0.74	12.99	0
331	488.4	287.1	542.4	38.1	427.8	167.7	5	301	0.00	0.19	0
332	104.8	187.3	111.8	9.7	111.2	151.0	1	270	0.87	8.77	0
333	41.6	208.6	45.1	32.7	48.0	149.3	1	131	0.83	7.06	0
334	321.9	149.8	335.4	13.8	336.0	157.6	9	294	0.37	13.55	0
335	453.0	282.1	516.2	17.2	406.2	168.4	3	82	0.00	0.07	0
336	82.8	181.3	92.2	3.4	87.9	149.7	3	275	0.00	0.14	0
337	132.1	158.3	138.1	17.2	138.2	151.2	4	276	0.79	5.97	0
338	133.8	163.7	141.7	17.2	140.6	151.4	4	275	0.73	4.78	0
339	288.1	157.7	306.6	6.9	306.8	158.6	8	308	0.81	19.65	0
340	368.9	208.6	414.6	0.0	414.6	165.5	5	314	0.00	0.20	0
341	27.6	235.5	33.3	26.9	34.5	148.4	5	309	0.65	4.25	0
342	416.4	301.5	490.8	18.6	364.0	168.9	4	2	0.86	18.99	0
343	198.8	198.6	202.9	19.5	204.0	154.7	3	247	0.84	6.62	0
344	69.3	215.5	76.6	12.4	75.3	149.9	3	267	0.42	4.82	0
345	211.6	195.0	229.8	7.7	230.7	155.9	13	331	0.86	19.92	0
346	295.3	217.7	346.8	3.4	346.9	164.7	5	280	0.50	18.42	0
347	6.9	276.6	9.5	20.7	10.9	148.3	4	288	0.21	1.80	0
348	191.4	168.2	197.1	50.9	196.4	152.9	4	303	0.81	6.03	0
349	158.1	187.1	165.9	32.5	163.0	152.3	3	10	0.40	5.15	0
350	150.7	175.6	155.6	29.4	156.3	151.8	5	282	0.78	3.45	0
351	485.5	351.1	561.8	4.9	357.7	171.9	1	280	0.00	0.12	0
352	354.7	214.8	404.6	10.3	404.5	164.2	6	339	0.68	4.44	0
353	332.3	213.6	379.1	25.1	382.0	163.9	6	287	0.79	19.98	0
354	395.8	250.4	456.3	0.0	404.5	166.7	5	146	0.73	19.43	0
355	326.1	227.0	386.0	20.1	382.0	166.3	7	323	0.78	21.91	0
356	98.0	217.4	103.8	23.1	102.8	151.5	4	275	0.54	9.39	0
357	208.9	171.4	213.4	35.5	214.0	154.1	4	271	0.77	6.41	0
358	450.3	343.4	527.3	9.7	338.6	170.4	3	338	0.80	21.29	0
359	398.6	265.2	462.1	10.9	391.0	167.0	9	316	0.80	4.64	0
360	345.5	223.0	397.5	14.2	398.7	164.9	3	2	0.83	21.62	0
361	317.1	209.3	365.4	21.8	364.4	163.2	12	312	0.80	20.33	0
362	74.4	237.8	82.0	44.9	79.6	150.9	4	225	0.87	11.67	0
363	406.6	280.1	474.7	17.2	379.5	167.9	4	312	0.85	25.24	0
364	365.3	267.1	433.3	14.2	379.1	169.3	10	10	0.67	20.35	0
365	311.9	200.1	357.6	13.8	355.2	162.3	4	312	0.84	22.17	0
366	29.4	259.2	38.0	3.4	34.6	149.1	10	297	0.56	7.07	0
367	3.4	265.2	10.6	32.5	10.3	148.1	1	130	0.00	0.10	0
368	111.2	212.3	116.5	10.9	116.2	151.7	2	330	0.88	15.41	0
369	334.9	235.6	394.1	6.9	394.5	167.8	10	3	0.65	16.86	0
370	427.0	324.9	500.2	9.7	341.3	170.2	4	4	0.55	11.68	0
371	270.6	195.6	311.3	7.7	311.0	163.1	9	289	0.00	0.24	0
372	301.4	230.6	359.6	9.7	358.5	166.9	7	1	0.41	4.10	0
373	300.2	177.2	333.0	10.3	331.4	160.7	3	313	0.69	11.57	0
374	312.2	237.5	373.3	17.6	371.7	168.0	6	1	0.80	21.12	0
375	44.8	234.7	52.5	0.0	50.2	149.0	3	274	0.00	0.31	0
376	367.3	238.9	425.2	0.0	406.9	165.6	4	351	0.00	0.10	0
377	62.4	232.2	68.0	19.5	67.7	150.0	4	242	0.70	15.59	0
378	194.7	178.6	198.4	42.1	199.8	153.9	7	326	0.89	4.22	0
379	262.1	183.4	289.9	0.0	292.6	160.2	10	286	0.07	8.05	0
380	111.1	199.9	115.6	7.7	116.2	151.3	4	12	0.93	8.59	0
381	124.5	179.8	129.2	6.9	130.4	151.0	7	256	0.79	7.09	0
382	17.2	303.7	24.2	3.4	20.7	149.5	5	14	0.73	6.58	0
383	7.7	286.8	14.3	13.8	13.8	148.3	5	264	0.00	0.22	0
384	201.9	219.1	243.2	3.4	239.1	159.5	2	307	0.00	0.15	0
385	87.2	247.0	91.4	40.2	91.6	151.8	6	324	0.79	21.22	0
386	302.2	284.5	374.1	24.4	361.8	171.1	3	309	0.73	19.21	0
387	188.0	240.2	237.5	3.4	236.7	162.1	6	15	0.00	0.18	0
388	87.9	254.1	93.3	38.5	91.9	152.4	3	359	0.82	16.07	0
389	372.4	329.4	450.9	24.4	317.5	172.8	1	51	0.93	18.50	0
390	89.5	248.6	94.7	39.3	93.7	152.1	5	39	0.84	14.74	0
391	386.8	301.7	461.2	21.8	348.8	170.5	4	58	0.68	15.09	0
392	273.1	283.1	348.6	17.2	347.7	170.0	3	332	0.66	20.58	0
393	185.1	208.8	190.8	21.8	191.4	154.3	2	333	0.92	4.53	0
394	437.0	348.3	512.4	0.0	323.4	171.2	5	7	0.00	0.13	0
395	24.1	298.0	28.9	3.4	27.8	149.6	9	265	0.28	12.02	0
396	182.6	225.0	213.4	7.7	214.0	157.7	11	332	0.88	13.70	0
397	405.9	331.0	483.8	20.1	325.9	171.6	2	0	0.54	15.72	0
398	144.9	253.8	175.2	6.9	174.3	158.2	3	328	0.82	12.96	0
399	98.0	262.8	102.5	21.0	102.0	153.4	4	342	0.77	14.35	0
400	442.6	391.8	548.4	6.9	298.8	172.8	2	322	0.83	22.36	0
401	56.8	249.7	62.5	33.9	62.1	150.4	2	223	0.72	9.11	0
402	123.0	225.9	125.8	7.7	127.5	152.9	7	320	0.87	4.09	0
403	334.5	289.7	410.1	13.8	352.8	171.8	1	345	0.58	17.28	0
404	282.6	240.2	341.1	4.9	343.6	167.6	6	5	0.58	4.26	0
405	140.3	254.6	170.6	10.9	170.0	157.9	8	297	0.15	4.03	0
406	200.5	204.0	218.0	4.9	219.0	156.2	11	316	0.75	19.13	0
407	337.7	284.6	411.6	13.8	358.7	171.8	3	273	0.55	16.11	0
408	349.9	293.0	425.1	0.0	351.8	171.5	1	28	0.06	5.67	0
409	423.4	369.1	510.4	17.2	295.9	173.2	3	10	0.57	15.61	0
410	129.7	224.2	135.1	3.4	134.0	153.0	8	30	0.57	3.57	0
411	452.5	389.4	562.5	3.4	311.7	172.7	5	262	0.55	5.69	0
412	467.8	372.6	556.0	12.4	326.1	172.3	7	246	0.08	5.33	0
413	416.7	373.4	507.8	17.2	290.1	173.6	4	4	0.84	19.50	0
414	433.1	395.1	540.8	10.3	286.1	173.6	4	57	0.88	5.88	0
415	56.1	283.1	60.1	32.5	60.2	151.8	4	302	0.72	18.83	0
416	238.9	294.2	312.6	12.4	316.0	169.3	3	357	0.81	23.93	0
417	173.0	261.2	232.9	10.9	231.5	163.5	4	268	0.86	16.77	0
418	160.9	276.1	223.9	3.4	224.9	162.6	4	243	0.00	0.16	0
419	369.3	388.9	461.2	10.3	257.5	177.4	5	327	0.44	3.95	0
420	340.4	327.2	418.3	3.4	315.6	173.7	5	337	0.80	19.32	0
421	46.9	307.4	48.4	21.0	51.2	152.1	1	248	0.93	4.59	0
422	390.5	424.6	521.3	17.6	239.2	176.5	2	345	0.72	9.69	0
423	3.4	342.7	9.5	20.7	6.9	149.2	1	306	0.00	0.57	0
424	72.4	311.2	82.0	21.8	82.8	155.2	4	312	0.88	4.78	0
425	285.1	294.0	359.1	12.4	354.7	171.0	4	256	0.89	20.94	0
426	30.8	306.3	33.6	6.9	34.6	150.5	6	253	0.66	12.12	0
427	206.1	260.1	274.9	20.7	272.5	165.9	5	303	0.85	14.95	0
428	126.7	291.0	190.8	9.7	190.6	160.3	4	343	0.90	20.92	0
429	228.2	302.6	305.4	17.2	306.2	169.2	5	126	0.74	14.92	0
430	395.7	374.5	485.2	13.8	277.9	174.7	4	330	0.90	25.25	0
431	382.2	439.1	539.3	0.0	235.9	175.5	8	57	0.04	1.41	0
432	125.4	266.1	150.0	6.9	148.2	157.1	3	227	0.23	5.66	0
433	49.3	311.6	52.5	24.1	53.5	152.5	4	322	0.88	7.48	0
434	41.5	309.9	45.1	15.4	45.3	151.5	11	313	0.83	15.34	0
435	91.6	291.0	103.8	3.4	102.8	155.0	4	262	0.81	16.70	0
436	134.2	294.1	199.8	0.0	202.7	161.1	5	291	0.13	13.59	0
437	374.2	352.8	459.7	15.4	296.0	174.2	7	359	0.53	21.76	0
438	219.2	262.7	288.5	12.4	286.7	166.8	4	296	0.80	17.28	0
439	397.6	416.8	501.8	34.6	243.3	176.7	3	323	0.54	23.19	0
440	4.9	333.4	9.5	18.6	9.7	149.8	17	242	0.42	3.16	0
441	327.8	337.1	410.1	17.2	307.7	174.1	5	299	0.00	0.13	0
442	143.8	279.1	204.3	0.0	204.0	161.0	6	273	0.55	11.86	0
443	196.4	267.3	263.0	12.4	264.1	166.1	5	20	0.90	14.71	0
444	408.2	413.7	531.8	10.3	258.9	175.3	1	14	0.77	14.40	0
445	394.2	426.4	527.3	10.3	244.7	175.9	4	1	0.62	12.12	0
446	206.8	263.6	273.5	17.6	275.0	166.3	6	318	0.67	16.47	0
447	419.1	405.2	530.3	10.9	269.7	174.5	2	32	0.71	15.88	0
448	163.3	264.0	222.4	4.9	220.6	162.4	5	276	0.32	9.83	0
449	245.3	282.0	317.0	13.8	320.4	169.1	2	312	0.78	16.33	0
450	420.8	392.5	516.8	27.8	273.3	174.7	6	18	0.78	19.28	0
451	396.3	406.8	494.3	39.3	246.3	176.6	1	288	0.49	15.85	0
452	10.9	323.1	14.3	10.9	15.4	149.8	4	288	0.92	13.93	0
453	263.6	298.0	338.1	0.0	341.1	169.7	6	279	0.10	17.85	0
454	120.4	271.7	147.5	7.7	149.6	157.1	8	256	0.74	20.73	0
455	106.4	291.0	156.3	6.9	154.8	158.4	6	328	0.76	9.51	0
456	136.3	345.6	216.3	0.0	215.8	165.9	6	309	0.85	9.43	0
457	19.5	362.4	40.6	12.4	41.6	153.9	13	236	0.83	14.99	0
458	39.0	345.3	55.6	27.8	56.1	155.3	5	303	0.80	9.29	0
459	217.5	360.5	308.1	3.4	271.2	168.8	3	280	0.05	5.25	0
460	44.8	344.3	100.7	0.0	101.3	159.5	7	342	0.73	6.04	0
461	50.2	338.9	97.9	0.0	100.3	159.0	4	297	0.84	17.00	0
462	161.3	332.7	243.4	4.9	240.8	165.4	10	26	0.05	0.39	0
463	380.6	419.4	482.2	26.2	229.1	177.9	1	281	0.70	21.33	0
464	315.4	370.4	407.1	21.8	273.6	175.2	6	302	0.39	16.01	0
465	67.9	318.7	91.7	12.4	93.7	156.3	4	227	0.58	3.99	0
466	303.7	530.6	525.2	6.9	183.4	0.0	0	0	0.00	0.00	0
467	109.9	324.0	185.5	9.7	186.4	162.9	6	319	0.92	5.12	0
468	341.1	395.3	443.2	10.3	248.8	177.0	3	201	0.47	18.26	0
469	274.3	379.8	368.1	6.9	272.9	173.0	3	289	0.73	24.42	0
470	369.8	416.4	468.7	15.4	229.9	178.2	2	288	0.52	19.04	0
471	247.5	354.9	335.0	17.2	296.7	170.6	1	203	0.77	23.16	0
472	320.3	381.4	414.6	13.8	262.0	175.9	8	309	0.54	18.01	0
473	336.1	405.5	438.7	10.3	240.0	177.5	1	323	0.78	17.95	0
474	184.7	346.0	267.5	3.4	257.2	166.9	5	330	0.32	12.81	0
475	253.0	362.5	342.6	24.1	300.2	171.3	2	279	0.88	21.70	0
476	290.8	385.9	387.6	10.3	263.6	173.8	9	241	0.25	19.83	0
477	117.2	336.0	196.8	0.0	196.1	163.9	7	349	0.35	6.34	0
478	162.0	307.5	236.2	0.0	238.7	163.9	3	272	0.00	0.15	0
479	199.4	330.3	278.0	15.4	276.8	167.0	6	256	0.63	8.79	0
480	219.0	326.4	299.0	13.8	292.4	167.9	3	261	0.73	15.00	0
481	88.3	314.4	148.8	14.2	151.5	160.1	6	299	0.88	13.11	0
482	310.9	386.5	408.7	20.7	260.5	175.8	1	249	0.71	19.63	0
483	347.1	466.0	514.8	15.4	196.0	178.2	4	45	0.79	13.32	0
484	281.2	362.5	374.1	6.9	287.7	173.7	12	327	0.79	21.33	0
485	385.3	418.9	483.8	30.8	231.1	177.7	2	356	0.60	21.23	0
486	32.7	351.5	69.2	29.4	68.7	157.4	5	307	0.71	13.60	0
487	288.0	552.3	522.6	3.4	180.5	180.1	4	236	0.00	0.22	0
488	325.1	490.8	517.8	3.4	179.5	178.4	9	322	0.00	0.21	0
489	68.0	352.5	147.3	12.4	146.0	163.3	6	332	0.76	17.25	0
490	325.1	492.8	517.8	3.4	179.5	178.5	2	42	0.00	0.21	0
491	3.4	390.0	38.0	3.4	38.5	154.1	8	288	0.60	9.11	0
492	76.3	375.3	153.3	0.0	154.8	166.3	5	322	0.79	14.46	0
493	284.4	561.1	517.8	0.0	180.3	180.9	4	247	0.03	3.18	0
494	10.3	399.5	51.2	9.7	50.2	158.2	12	245	0.65	12.34	0
495	329.8	472.6	450.9	27.6	171.1	178.8	2	242	0.68	19.61	0
496	9.7	398.9	63.4	6.9	62.1	160.0	7	243	0.95	14.06	0
497	317.1	468.9	423.0	0.0	177.1	177.7	5	335	0.80	21.59	0
498	304.6	445.5	409.6	6.9	202.6	175.9	2	305	0.86	20.80	0
499	238.6	693.7	491.6	26.2	101.3	184.2	2	310	0.29	12.29	0
500	261.7	708.1	508.3	0.0	113.8	184.5	2	93	0.00	0.20	0
501	334.4	474.0	481.3	37.1	177.6	179.1	3	55	0.64	9.13	0
502	26.2	380.3	108.3	17.2	105.7	163.5	5	303	0.70	13.81	0
503	10.3	397.6	23.8	3.4	21.8	152.7	10	249	0.74	15.66	0
504	270.2	612.0	522.6	3.4	160.5	183.7	3	220	0.34	18.30	0
505	275.9	555.8	497.3	17.2	156.9	180.1	3	12	0.97	9.27	0
506	247.0	587.6	475.1	38.1	142.8	181.6	5	341	0.89	8.73	0
507	225.7	392.2	327.5	21.8	264.8	172.2	6	357	0.55	4.85	0
508	265.5	647.6	518.0	3.4	143.3	184.6	2	189	0.70	15.67	0
509	258.6	648.7	513.3	10.3	137.2	184.5	3	297	0.89	21.34	0
510	188.3	392.3	287.0	9.7	236.0	172.0	11	350	0.40	10.96	0
511	274.4	557.9	498.5	17.2	157.5	180.0	6	321	0.93	3.91	0
512	123.0	360.1	202.9	14.6	201.7	166.8	4	320	0.43	10.53	0
513	244.9	702.4	497.9	15.4	101.4	184.4	3	327	0.13	16.46	0
514	296.4	528.3	504.6	10.3	165.4	179.4	4	357	0.85	5.51	0
515	257.9	426.7	361.2	10.3	235.7	174.8	4	20	0.82	18.93	0
516	23.1	365.4	77.3	18.6	79.6	159.8	6	317	0.64	15.67	0
517	253.4	426.8	354.8	6.9	236.4	175.2	4	338	0.21	13.93	0
518	259.8	564.7	473.2	37.9	135.5	181.8	9	351	0.71	4.45	0
519	285.3	440.6	390.9	7.7	212.1	175.3	6	291	0.04	0.37	0
520	316.3	426.9	420.6	3.4	218.5	175.5	4	152	0.03	15.54	0
521	302.7	429.3	403.7	13.8	217.2	175.1	6	240	0.80	17.92	0
522	12.4	378.3	83.0	9.7	81.9	161.3	3	296	0.84	13.89	0
523	104.3	387.0	180.3	15.4	180.9	168.6	6	331	0.78	13.30	0
524	145.4	364.5	223.9	4.9	223.4	167.6	8	348	0.00	0.38	0
525	252.1	685.0	505.8	14.2	114.5	184.5	2	138	0.27	16.82	0
526	265.8	591.6	509.4	7.7	159.1	182.2	6	197	0.67	11.95	0
527	153.7	385.7	241.9	9.7	215.8	170.7	6	7	0.72	14.44	0
528	90.4	357.1	171.3	6.9	170.0	165.3	7	341	0.86	14.47	0
529	232.5	622.6	477.4	37.9	125.4	182.2	5	334	0.86	9.68	0
530	306.7	501.0	482.6	13.8	152.1	179.5	8	347	0.83	11.92	0
531	266.8	399.8	366.6	6.9	256.1	172.3	1	184	0.64	14.39	0
532	268.4	703.2	517.8	6.9	120.7	184.6	2	81	0.00	10.01	0
533	120.2	432.4	220.8	15.4	168.3	174.4	3	345	0.77	13.41	0
534	224.0	608.8	456.1	58.7	122.4	182.9	3	313	0.59	7.54	0
535	3.4	448.9	64.6	3.4	62.1	158.7	11	257	0.21	16.32	0
536	203.6	683.7	456.3	62.4	89.6	184.5	3	340	0.75	6.90	0
537	262.1	558.8	471.8	41.9	131.0	181.7	8	18	0.87	9.01	0
538	57.0	423.5	132.3	17.2	133.0	167.3	5	267	0.76	19.35	0
539	234.2	578.2	433.6	46.0	96.5	184.2	4	325	0.76	9.65	0
540	277.4	529.2	465.5	3.4	125.2	180.9	10	314	0.78	15.21	0
541	207.5	467.0	311.7	3.4	224.6	180.0	7	355	0.85	19.47	0
542	229.1	433.4	331.4	10.9	245.8	176.4	4	17	0.62	12.15	0
543	234.2	578.2	433.6	46.0	96.5	184.0	6	347	0.67	5.06	0
544	229.6	587.3	439.6	62.1	100.9	183.9	6	10	0.73	8.49	0
545	138.9	422.7	243.4	14.2	186.5	174.4	4	333	0.10	4.45	0
546	197.3	651.5	444.9	72.4	90.4	184.2	4	351	0.81	14.06	0
547	206.8	645.4	454.9	62.0	99.5	183.9	1	50	0.71	8.93	0
548	233.0	586.5	450.2	65.5	108.8	183.4	2	338	0.86	12.61	0
549	91.0	438.8	195.3	3.4	149.6	173.0	3	268	0.74	20.82	0
550	223.8	633.3	473.7	44.8	116.2	183.0	1	354	0.90	6.16	0
551	76.5	405.1	151.8	0.0	151.5	168.1	2	264	0.71	15.94	0
552	263.2	462.9	370.6	0.0	197.1	178.2	6	343	0.56	18.86	0
553	51.7	421.3	124.7	13.8	124.2	166.5	3	284	0.61	16.39	0
554	27.6	406.5	103.8	0.0	103.7	164.3	3	287	0.72	16.22	0
555	188.5	647.0	434.0	65.5	84.8	185.0	5	345	0.66	13.20	0
556	275.9	518.1	407.6	3.4	131.6	183.2	7	347	0.57	20.17	0
557	248.7	481.7	356.3	0.0	185.6	180.6	7	344	0.55	18.95	0
558	189.9	657.7	440.7	72.4	82.8	184.7	5	340	0.72	15.56	0
559	255.3	559.0	451.7	28.4	113.7	182.3	7	0	0.82	8.83	0
560	222.7	599.2	441.8	72.4	104.6	183.8	4	344	0.73	8.01	0
561	34.5	399.3	114.2	3.4	111.2	164.8	4	259	0.57	13.00	0
562	210.8	705.7	463.2	32.7	77.1	184.4	2	6	0.67	16.41	0
563	280.0	503.3	405.8	3.4	143.8	182.1	5	350	0.69	21.68	0
564	143.3	426.6	246.4	9.7	186.5	174.8	4	333	0.62	17.81	0
565	63.3	420.3	138.3	9.7	140.6	167.8	4	262	0.86	18.57	0
566	70.3	402.3	144.2	0.0	146.0	167.5	4	283	0.82	15.75	0
567	260.5	544.2	435.4	3.4	102.5	183.1	5	357	0.00	0.29	0
568	283.6	518.1	428.5	0.0	126.2	182.6	7	353	0.69	20.19	0
569	179.2	697.1	432.4	55.7	65.8	185.7	7	356	0.79	15.59	0
570	139.9	403.5	235.9	4.9	198.4	172.6	4	2	0.60	15.14	0
571	260.7	456.2	365.8	0.0	204.7	177.6	8	356	0.63	20.35	0
572	192.6	712.2	448.2	37.1	66.2	185.2	4	345	0.75	16.95	0
573	212.0	474.7	316.4	0.0	217.6	180.5	2	265	0.00	0.12	0
574	306.8	490.8	425.2	4.9	153.0	179.8	5	339	0.11	14.90	0
575	231.1	594.3	456.0	62.0	115.5	183.2	5	2	0.87	14.47	0
576	272.9	448.2	379.1	3.4	205.6	176.8	6	334	0.82	19.73	0
577	129.7	401.5	225.3	0.0	191.8	172.2	6	311	0.74	13.11	0
578	188.1	711.4	443.0	42.6	68.2	185.4	3	4	0.44	15.07	0
579	151.1	431.3	254.9	3.4	188.5	175.5	5	317	0.50	18.73	0
580	6.9	465.6	46.8	6.9	43.6	156.7	11	275	0.67	16.71	0
581	144.8	710.7	399.0	26.2	34.6	188.3	5	27	0.66	18.05	0
582	134.6	747.3	386.7	3.4	26.9	189.9	9	12	0.64	17.25	0
583	27.8	490.1	21.2	4.9	21.0	152.6	13	260	0.69	19.72	0
584	173.4	646.9	399.0	41.5	75.6	187.8	5	15	0.70	17.61	0
585	249.6	546.2	393.2	14.2	103.4	186.2	7	342	0.08	17.21	0
586	3.4	481.1	106.2	3.4	104.6	163.0	12	234	0.50	5.41	0
587	207.3	539.8	327.9	3.4	152.9	185.7	3	320	0.44	19.89	0
588	27.8	483.0	129.7	13.8	104.3	167.1	8	251	0.86	16.11	0
589	249.7	547.6	393.2	12.4	100.6	186.3	7	352	0.28	8.75	0
590	10.3	469.7	79.6	7.7	76.3	160.5	12	230	0.48	16.54	0
591	172.6	640.5	389.5	36.0	54.5	188.3	6	12	0.80	17.37	0
592	154.9	759.2	403.1	6.9	20.1	188.6	4	34	0.75	15.74	0
593	165.7	709.5	423.0	40.3	51.7	186.9	3	333	0.50	17.77	0
594	138.4	758.2	387.7	6.9	27.6	189.9	7	358	0.73	14.27	0
595	68.0	474.2	167.9	9.7	113.7	171.7	5	265	0.78	18.50	0
596	71.0	465.2	170.0	15.4	120.4	171.7	6	262	0.79	14.62	0
597	229.6	569.7	385.8	0.0	75.6	187.6	7	342	0.60	16.33	0
598	240.8	526.1	363.9	3.4	140.3	184.9	2	276	0.42	15.22	0
599	237.3	561.9	406.6	6.9	78.7	186.1	6	340	0.67	18.09	0
600	24.4	496.7	28.9	7.7	28.4	154.8	17	226	0.54	4.63	0
601	46.2	486.0	148.7	7.7	97.0	169.8	6	243	0.82	12.68	0
602	170.6	495.4	276.7	3.4	189.5	181.0	4	312	0.75	19.99	0
603	257.5	527.3	388.8	12.4	125.4	184.3	8	336	0.69	19.85	0
604	229.6	569.7	386.2	0.0	75.6	187.7	9	41	0.74	16.00	0
605	14.2	479.0	33.6	0.0	33.9	156.3	7	297	0.88	12.52	0
606	41.4	467.1	13.4	18.6	13.8	151.6	22	253	0.50	16.92	0
607	131.0	469.0	231.6	0.0	152.3	177.2	5	288	0.33	20.52	0
608	252.7	547.4	409.5	6.9	95.8	185.4	5	9	0.65	20.39	0
609	253.0	504.5	365.0	10.9	157.8	182.8	8	336	0.53	18.03	0
610	23.1	474.2	125.4	7.7	112.2	166.6	7	242	0.94	16.32	0
611	177.9	634.2	383.0	36.0	42.6	188.9	5	359	0.73	16.64	0
612	226.5	574.7	391.9	9.7	68.9	187.6	3	317	0.64	16.98	0
613	131.1	719.1	384.8	13.8	21.8	189.7	7	2	0.61	17.57	0
614	199.8	479.3	309.8	9.7	218.5	181.1	3	318	0.15	4.88	0
615	0.0	482.0	70.6	0.0	73.0	158.7	12	192	0.70	18.35	0
616	153.0	484.6	256.7	20.1	168.1	179.4	2	305	0.56	12.23	0
617	173.3	661.9	420.2	51.7	69.3	186.2	6	6	0.66	17.26	0
618	178.0	505.6	289.0	3.4	194.6	182.2	4	271	0.57	16.03	0
619	223.4	580.8	399.0	0.0	65.4	186.9	7	11	0.65	18.32	0
620	241.5	535.9	372.5	6.9	126.5	185.9	6	317	0.61	18.29	0
621	150.1	693.7	403.8	33.9	42.6	188.0	7	6	0.66	17.72	0
622	240.4	563.3	417.2	0.0	81.9	185.1	7	34	0.00	0.27	0
623	54.5	453.0	160.7	14.2	131.0	170.1	5	252	0.70	20.17	0
624	88.3	453.8	189.1	4.9	137.3	173.0	6	275	0.67	22.76	0
625	132.6	466.1	233.7	0.0	155.1	177.1	3	273	0.17	14.40	0
626	229.6	572.1	392.4	7.7	71.7	187.1	3	62	0.61	17.67	0
627	31.2	479.6	15.0	10.9	17.6	152.0	8	254	0.35	13.04	0
628	141.8	474.8	241.2	9.7	158.5	178.3	6	284	0.72	19.55	0
629	15.4	503.0	83.0	0.0	83.3	159.3	4	238	0.85	17.14	0
630	121.8	721.4	375.3	6.9	14.2	190.9	6	356	0.24	18.76	0
631	156.1	662.6	380.1	24.1	66.9	189.5	6	359	0.81	17.46	0
632	113.8	740.4	365.8	3.4	3.4	191.4	5	10	0.48	15.90	0
633	7.7	513.1	108.4	7.7	75.3	164.1	13	262	0.70	19.96	0
634	81.7	525.4	183.4	26.2	95.1	174.8	7	235	0.74	17.31	0
635	149.3	670.7	375.6	17.6	63.4	189.8	7	358	0.83	16.81	0
636	186.5	617.4	370.6	9.7	31.0	189.8	5	354	0.58	16.15	0
637	170.5	564.3	295.6	9.7	162.0	185.0	5	253	0.78	16.91	0
638	171.1	547.8	290.8	4.9	175.7	184.4	3	252	0.42	16.36	0
639	156.7	569.5	282.2	14.2	160.2	183.8	4	214	0.89	24.41	0
640	18.6	501.0	121.1	18.6	83.8	166.3	7	248	0.63	17.65	0
641	118.8	499.1	215.9	3.4	131.6	177.2	2	272	0.55	18.06	0
642	180.3	617.7	323.3	3.4	73.1	188.8	6	233	0.35	11.60	0
643	125.4	766.3	378.3	6.9	30.8	191.1	8	31	0.60	14.94	0
644	141.8	661.5	333.8	10.3	0.0	190.5	3	202	0.00	0.13	0
645	80.7	502.8	179.3	3.4	99.4	173.7	7	271	0.73	21.35	0
646	153.0	533.3	263.4	19.5	163.4	182.0	4	260	0.76	17.07	0
647	112.1	529.5	218.4	24.1	133.0	178.5	4	249	0.61	18.39	0
648	188.0	605.5	331.9	3.4	79.3	188.8	6	196	0.67	16.63	0
649	7.7	510.9	91.4	6.9	83.3	160.3	12	238	0.90	17.13	0
650	142.5	550.6	254.6	7.7	149.5	181.4	4	226	0.55	16.64	0
651	120.8	740.3	375.4	0.0	7.7	191.1	5	349	0.00	0.06	0
652	135.6	563.8	250.0	0.0	141.7	180.8	6	200	0.21	14.30	0
653	46.9	513.1	143.6	24.8	73.0	170.4	7	260	0.73	16.32	0
654	15.4	501.0	116.8	15.4	84.5	165.8	8	258	0.31	14.39	0
655	211.6	560.9	350.5	10.9	114.5	187.4	2	343	0.03	1.42	0
656	170.2	528.4	276.8	17.2	178.8	183.0	3	245	0.43	18.93	0
657	80.1	515.2	177.9	13.8	93.1	173.9	7	255	0.80	14.19	0
658	188.9	553.9	308.8	6.9	156.4	185.7	4	261	0.65	16.17	0
659	154.0	525.0	262.4	7.7	170.2	181.5	4	250	0.81	16.88	0
660	169.7	587.0	305.7	12.4	131.1	186.5	6	236	0.80	15.98	0
661	177.2	626.8	356.3	3.4	18.6	190.4	4	279	0.36	14.95	0
662	85.3	540.1	191.1	41.9	105.2	175.8	6	235	0.53	17.00	0
663	3.4	537.0	101.7	0.0	51.2	163.3	16	235	0.88	15.17	0
664	175.7	626.2	351.5	6.9	17.2	190.2	2	356	0.00	0.16	0
665	4.9	519.1	104.2	4.9	68.7	163.6	12	254	0.83	16.81	0
666	20.1	498.0	123.2	20.1	87.2	166.5	8	259	0.71	15.99	0
667	160.3	639.0	337.3	0.0	10.9	190.2	1	177	0.00	0.13	0
668	209.3	551.4	339.2	17.2	135.4	186.6	3	317	0.73	19.84	0
669	147.2	660.6	356.3	6.9	27.8	191.1	3	306	0.34	10.75	0
670	104.6	724.5	356.3	0.0	10.3	191.5	1	85	0.59	18.66	0
671	105.2	793.6	351.5	17.2	17.2	189.9	1	123	0.50	9.57	0
672	171.1	630.4	342.0	6.9	21.0	190.2	2	228	0.76	14.80	0
673	130.3	803.0	365.8	24.8	6.9	0.0	0	0	0.00	0.00	0
674	177.2	624.6	351.5	3.4	19.5	190.2	1	337	0.00	0.10	0
675	135.1	675.6	346.8	3.4	31.2	191.4	2	246	0.58	15.33	0
676	146.2	516.0	255.3	0.0	167.3	180.9	5	266	0.46	18.97	0
677	160.3	652.3	375.3	23.1	43.9	189.8	5	359	0.66	18.11	0
678	149.5	654.0	338.5	3.4	0.0	190.8	2	312	0.14	4.33	0
679	88.9	558.4	198.9	31.8	107.9	176.1	6	209	0.63	17.40	0
680	163.4	636.0	321.1	6.9	48.0	189.1	3	212	0.00	0.15	0
681	131.9	604.6	264.9	34.5	137.2	182.6	7	224	0.70	21.81	0
682	102.3	602.9	231.8	15.4	106.4	178.7	6	231	0.67	13.12	0
683	26.2	561.4	123.9	24.8	36.6	168.0	10	218	0.62	15.13	0
684	146.0	616.5	286.8	30.8	124.2	185.0	9	205	0.84	18.13	0
685	134.1	668.4	308.8	3.4	3.4	188.9	4	201	0.00	0.31	0
686	79.6	764.1	337.4	0.0	6.9	190.3	5	182	0.17	15.70	0
687	149.5	646.9	295.1	21.0	70.3	186.9	5	198	0.71	18.68	0
688	87.9	551.4	194.9	41.5	111.3	176.5	5	240	0.85	17.96	0
689	72.7	799.9	321.1	27.8	12.4	188.0	5	157	0.52	16.13	0
690	115.6	578.6	230.9	4.9	121.8	179.0	8	235	0.36	12.84	0
691	80.4	594.9	193.8	0.0	87.9	174.9	7	236	0.00	14.14	0
692	81.7	583.7	192.2	10.9	90.4	174.6	8	229	0.56	17.26	0
693	132.6	664.2	276.6	28.4	72.4	185.3	8	198	0.00	0.35	0
694	114.1	591.4	238.5	24.4	118.7	179.7	7	238	0.56	18.82	0
695	132.6	661.8	282.2	34.1	64.7	186.0	5	190	0.30	19.42	0
696	50.9	583.8	158.8	27.6	72.0	170.7	8	235	0.52	19.39	0
697	69.3	741.8	290.1	3.4	71.0	187.4	7	170	0.82	19.41	0
698	86.4	724.8	309.1	3.4	67.9	189.4	5	175	0.60	20.41	0
699	0.0	573.0	91.3	0.0	14.2	162.3	5	261	0.73	12.13	0
700	134.0	664.1	294.5	12.4	41.6	187.5	4	176	0.24	1.58	0
701	49.3	547.2	150.2	47.9	61.0	171.3	7	229	0.04	6.22	0
702	19.5	561.0	108.3	19.5	27.8	165.8	10	234	0.49	15.43	0
703	82.8	736.5	316.4	0.0	43.2	189.8	9	169	0.51	11.97	0
704	159.1	617.2	303.6	12.4	103.4	186.8	4	216	0.61	15.61	0
705	82.2	563.8	192.2	30.8	100.2	175.2	6	208	0.71	21.68	0
706	94.8	723.4	329.5	10.3	46.0	190.6	5	180	0.04	8.31	0
707	127.9	674.0	309.1	7.7	3.4	189.1	7	191	0.07	0.40	0
708	124.9	576.1	245.2	12.4	129.9	180.4	6	227	0.93	19.12	0
709	12.4	540.0	110.8	12.4	44.9	164.9	12	238	0.82	15.83	0
710	83.3	735.6	321.8	0.0	35.5	190.0	4	156	0.76	17.97	0
711	129.7	609.6	264.9	34.1	135.6	182.6	5	224	0.76	18.31	0
712	57.0	621.3	178.1	17.2	63.3	172.3	8	202	0.62	17.71	0
713	30.8	777.4	253.4	0.0	40.2	182.9	8	192	0.04	11.22	0
714	90.4	636.6	222.7	3.4	95.6	178.1	12	127	0.03	3.48	0
715	17.2	805.5	275.5	10.3	14.2	184.1	12	171	0.79	14.43	0
716	48.0	758.0	266.2	10.9	63.3	184.2	8	192	0.76	15.95	0
717	68.9	608.9	184.8	3.4	75.6	173.5	8	191	0.83	23.15	0
718	98.7	697.9	251.6	48.0	73.7	182.3	8	191	0.00	0.32	0
719	57.0	752.6	280.9	3.4	63.4	186.1	7	189	0.72	21.85	0
720	122.2	674.3	279.6	26.2	51.7	185.7	6	191	0.10	16.56	0
721	61.6	735.4	233.0	10.3	79.3	180.4	5	195	0.68	19.66	0
722	78.7	721.2	257.2	0.0	55.1	182.8	7	168	0.00	0.25	0
723	41.6	620.0	157.9	7.7	50.2	170.0	13	213	0.66	26.46	0
724	78.7	720.8	268.1	13.8	48.2	184.6	4	186	0.00	0.22	0
725	85.2	637.7	220.1	9.7	89.4	178.2	15	198	0.74	7.73	0
726	41.5	651.4	169.2	38.5	44.8	169.9	9	194	0.51	19.90	0
727	81.9	690.9	225.7	3.4	97.1	177.9	7	211	0.87	23.35	0
728	17.2	817.8	266.4	21.8	0.0	180.9	4	219	0.00	0.21	0
729	110.1	643.4	250.7	27.8	120.2	181.2	7	204	0.72	18.23	0
730	64.1	608.9	181.4	6.9	71.0	173.0	5	231	0.30	19.12	0
731	58.6	741.0	238.7	0.0	75.8	181.0	7	190	0.06	6.65	0
732	38.5	763.2	242.3	14.2	76.5	181.8	8	181	0.66	15.93	0
733	43.2	766.6	262.4	0.0	51.7	184.2	6	193	0.10	15.64	0
734	55.6	601.7	165.5	4.9	64.7	171.7	7	233	0.57	18.62	0
735	55.6	605.7	170.1	0.0	64.4	171.9	7	212	0.32	9.18	0
736	90.4	679.2	233.9	0.0	103.3	178.3	8	202	0.05	3.84	0
737	131.9	658.8	270.8	13.8	89.6	184.1	9	197	0.65	24.66	0
738	77.4	648.9	214.8	10.9	83.3	176.3	10	220	0.65	16.86	0
739	92.5	706.6	271.2	3.4	41.4	184.8	8	172	0.07	6.88	0
740	58.6	739.8	238.7	0.0	75.8	181.0	7	205	0.06	6.65	0
741	53.6	594.4	160.7	17.2	66.3	171.1	8	237	0.54	17.64	0
742	22.1	612.6	131.4	3.4	36.0	167.4	7	204	0.75	18.45	0
743	71.0	732.2	280.3	22.1	53.6	186.0	5	184	0.64	11.76	0
744	12.4	607.9	118.8	0.0	35.5	165.9	10	224	0.60	7.71	0
745	7.7	811.5	256.5	3.4	9.7	182.4	7	145	0.80	16.31	0
746	3.4	600.8	110.9	0.0	27.8	163.4	20	242	0.89	18.80	0
747	87.2	645.1	224.1	0.0	93.7	177.6	8	236	0.75	14.12	0
748	104.8	691.5	280.3	9.7	35.1	186.0	5	191	0.04	3.36	0
749	47.9	753.3	251.8	21.0	74.0	182.8	8	157	0.93	18.53	0
750	53.9	653.4	184.5	34.5	56.8	171.9	10	206	0.55	20.99	0
751	87.2	651.8	223.3	3.4	94.1	177.6	2	138	0.00	0.33	0
752	102.5	629.9	233.2	7.7	107.9	178.7	17	213	0.38	10.04	0
753	50.9	615.0	164.6	7.7	58.9	171.3	11	218	0.42	24.78	0
754	41.5	673.1	174.0	42.6	44.8	169.9	11	203	0.70	6.94	0
755	47.9	743.6	187.4	12.4	91.8	173.1	7	179	0.68	20.12	0
756	56.1	682.1	193.4	24.4	64.7	173.3	8	210	0.71	18.33	0
757	53.9	740.9	191.5	6.9	95.8	173.6	8	181	0.55	21.61	0
758	23.1	777.7	213.8	3.4	104.3	177.4	8	197	0.43	13.04	0
759	17.2	666.0	142.5	17.2	20.1	166.4	3	218	0.34	17.74	0
760	21.8	718.2	165.2	21.8	32.7	168.7	8	206	0.85	23.10	0
761	6.9	803.2	236.7	3.4	20.7	179.7	7	186	0.48	9.65	0
762	79.6	707.6	218.6	9.7	99.4	177.0	11	197	0.35	7.60	0
763	40.2	753.0	182.8	17.6	91.0	172.1	9	192	0.31	16.01	0
764	64.4	675.5	204.0	14.6	74.0	174.6	11	199	0.62	17.82	0
765	76.3	713.1	214.0	7.7	96.5	176.3	9	180	0.42	12.33	0
766	44.8	713.8	190.1	21.0	58.6	172.1	7	176	0.63	11.01	0
767	3.4	797.5	190.0	3.4	102.5	173.2	8	190	0.40	8.96	0
768	33.9	760.9	194.8	0.0	118.4	174.5	17	188	0.00	0.34	0
769	61.6	738.0	233.0	10.3	79.3	180.2	9	194	0.68	19.66	0
770	39.3	731.5	178.1	27.6	57.4	171.2	8	216	0.89	18.41	0
771	10.9	789.9	218.6	10.3	62.4	178.7	6	158	0.73	16.42	0
772	48.0	741.8	180.8	17.6	75.9	172.0	8	194	0.59	18.80	0
773	63.4	683.1	204.0	14.2	74.0	174.5	8	198	0.56	19.32	0
774	15.4	784.4	204.3	10.9	102.0	176.5	8	198	0.47	11.33	0
775	31.8	655.4	155.8	32.5	35.5	168.7	9	208	0.58	20.94	0
776	23.1	781.4	232.8	0.0	62.0	180.2	7	186	0.11	11.31	0
777	29.4	687.0	166.8	31.2	35.5	169.0	11	216	0.53	17.49	0
778	49.3	751.6	224.1	0.0	86.1	178.8	18	237	0.22	16.68	0
779	3.4	800.5	219.0	3.4	49.3	178.2	15	163	0.53	11.98	0
780	15.4	790.6	223.5	4.9	58.6	179.3	9	171	0.84	17.72	0
781	43.6	737.1	180.5	21.8	65.8	171.4	9	178	0.73	15.99	0
782	41.9	692.6	182.8	37.3	50.9	171.4	10	208	0.31	13.65	0
783	33.9	765.2	194.8	3.4	114.2	174.9	8	191	0.46	16.48	0
784	33.9	764.3	199.7	0.0	110.3	175.6	8	182	0.37	13.57	0
785	10.3	777.2	148.0	9.7	62.9	166.7	7	196	0.57	15.96	0
786	17.2	780.9	171.0	17.2	122.1	171.1	9	188	0.45	10.30	0
787	17.2	712.1	157.3	17.2	24.8	167.0	11	195	0.80	14.03	0
788	3.4	775.0	137.8	4.9	41.9	163.9	21	189	0.60	14.77	0
789	31.8	743.2	170.6	32.7	53.6	169.8	11	180	0.88	18.89	0
790	0.0	704.5	135.0	3.4	3.4	162.9	16	205	0.52	12.62	0
791	21.0	776.8	171.0	20.1	112.2	170.8	15	177	0.49	11.79	0
792	0.0	771.8	137.1	0.0	34.6	163.7	1	196	0.00	0.00	0
793	21.0	772.8	175.8	20.1	112.2	171.2	13	173	0.21	10.58	0
794	27.6	761.1	161.8	26.2	64.7	168.8	13	190	0.22	11.00	0
795	17.6	742.0	162.1	20.7	33.9	167.4	13	188	0.65	16.90	0
796	9.7	758.4	149.2	10.3	32.5	166.0	7	208	0.15	7.39	0
797	7.7	780.8	149.2	6.9	73.1	167.0	10	190	0.71	16.97	0
798	3.4	722.0	142.4	3.4	9.7	164.7	15	208	0.86	20.47	0
