# Supplementary material for: High-resolution prediction of American red squirrel in Interior Alaska: a role model for conservation using open access data, machine learning, GIS and LIDAR
Source: PeerJ. 2021 Sep 14;9:e11830. doi: 10.7717/peerj.11830 (PMC8447940; doi:10.7717/peerj.11830)
Supplement: Supplemental Information 6 — The location of the randomly generated absence points within the research area. [file peerj-09-11830-s006.zip]

Archive with 15 entries (14 files):
- Absence_points/
- Absence_points/absence_points_2.shp
- __MACOSX/Absence_points/._absence_points_2.shp
- Absence_points/absence_points_2.CPG
- __MACOSX/Absence_points/._absence_points_2.CPG
- Absence_points/absence_points_2.shx
- __MACOSX/Absence_points/._absence_points_2.shx
- Absence_points/.DS_Store
- __MACOSX/Absence_points/._.DS_Store
- Absence_points/absence_points_2.dbf
- __MACOSX/Absence_points/._absence_points_2.dbf
- Absence_points/absence_points_2.prj
- __MACOSX/Absence_points/._absence_points_2.prj
- Absence_points/absence_points_2.shp.xml
- __MACOSX/Absence_points/._absence_points_2.shp.xml
