# Supplementary material for: High-resolution prediction of American red squirrel in Interior Alaska: a role model for conservation using open access data, machine learning, GIS and LIDAR
Source: PeerJ. 2021 Sep 14;9:e11830. doi: 10.7717/peerj.11830 (PMC8447940; doi:10.7717/peerj.11830)
Supplement: Supplemental Information 8 — The buildings within the research area. This layer was used to extract the values of the local distance to buildings for the prediction. [file peerj-09-11830-s008.zip]

Archive with 17 entries (16 files):
- Buildings_final/
- Buildings_final/buildings_final.dbf
- __MACOSX/Buildings_final/._buildings_final.dbf
- Buildings_final/buildings_final.cpg
- __MACOSX/Buildings_final/._buildings_final.cpg
- Buildings_final/buildings_final.shp
- __MACOSX/Buildings_final/._buildings_final.shp
- Buildings_final/buildings_final.shx
- __MACOSX/Buildings_final/._buildings_final.shx
- Buildings_final/buildings_final.sbx
- __MACOSX/Buildings_final/._buildings_final.sbx
- Buildings_final/buildings_final.shp.xml
- __MACOSX/Buildings_final/._buildings_final.shp.xml
- Buildings_final/buildings_final.prj
- __MACOSX/Buildings_final/._buildings_final.prj
- Buildings_final/buildings_final.sbn
- __MACOSX/Buildings_final/._buildings_final.sbn
