# Supplementary material for: High-resolution prediction of American red squirrel in Interior Alaska: a role model for conservation using open access data, machine learning, GIS and LIDAR
Source: PeerJ. 2021 Sep 14;9:e11830. doi: 10.7717/peerj.11830 (PMC8447940; doi:10.7717/peerj.11830)
Supplement: Supplemental Information 8 — The buildings within the research area. This layer was used to extract the values of the local distance to buildings for the prediction. [file peerj-09-11830-s008.zip › Buildings_final/buildings_final.shp.xml]

<?xml version="1.0" encoding="UTF-8"?>
<metadata xml:lang="en"><Esri><CreaDate>20170722</CreaDate><CreaTime>15323300</CreaTime><ArcGISFormat>1.0</ArcGISFormat><SyncOnce>FALSE</SyncOnce><DataProperties><itemProps><itemName Sync="TRUE">buildings</itemName><imsContentType Sync="TRUE">002</imsContentType><itemLocation><linkage Sync="TRUE">file://\\FBK-2TSG1L1\C$\Richard\Red squirrels\ArcGIS\Research area.gdb</linkage><protocol Sync="TRUE">Local Area Network</protocol></itemLocation></itemProps><coordRef><type Sync="TRUE">Projected</type><geogcsn Sync="TRUE">GCS_North_American_1983</geogcsn><csUnits Sync="TRUE">Linear Unit: Meter (1.000000)</csUnits><projcsn Sync="TRUE">NAD_1983_UTM_Zone_6N</projcsn><peXml Sync="TRUE">&lt;ProjectedCoordinateSystem xsi:type='typens:ProjectedCoordinateSystem' xmlns:xsi='http://www.w3.org/2001/XMLSchema-instance' xmlns:xs='http://www.w3.org/2001/XMLSchema' xmlns:typens='http://www.esri.com/schemas/ArcGIS/10.4'&gt;&lt;WKT&gt;PROJCS[&amp;quot;NAD_1983_UTM_Zone_6N&amp;quot;,GEOGCS[&amp;quot;GCS_North_American_1983&amp;quot;,DATUM[&amp;quot;D_North_American_1983&amp;quot;,SPHEROID[&amp;quot;GRS_1980&amp;quot;,6378137.0,298.257222101]],PRIMEM[&amp;quot;Greenwich&amp;quot;,0.0],UNIT[&amp;quot;Degree&amp;quot;,0.0174532925199433]],PROJECTION[&amp;quot;Transverse_Mercator&amp;quot;],PARAMETER[&amp;quot;False_Easting&amp;quot;,500000.0],PARAMETER[&amp;quot;False_Northing&amp;quot;,0.0],PARAMETER[&amp;quot;Central_Meridian&amp;quot;,-147.0],PARAMETER[&amp;quot;Scale_Factor&amp;quot;,0.9996],PARAMETER[&amp;quot;Latitude_Of_Origin&amp;quot;,0.0],UNIT[&amp;quot;Meter&amp;quot;,1.0],AUTHORITY[&amp;quot;EPSG&amp;quot;,26906]]&lt;/WKT&gt;&lt;XOrigin&gt;-5120900&lt;/XOrigin&gt;&lt;YOrigin&gt;-9998100&lt;/YOrigin&gt;&lt;XYScale&gt;10000&lt;/XYScale&gt;&lt;ZOrigin&gt;-100000&lt;/ZOrigin&gt;&lt;ZScale&gt;10000&lt;/ZScale&gt;&lt;MOrigin&gt;-100000&lt;/MOrigin&gt;&lt;MScale&gt;10000&lt;/MScale&gt;&lt;XYTolerance&gt;0.001&lt;/XYTolerance&gt;&lt;ZTolerance&gt;0.001&lt;/ZTolerance&gt;&lt;MTolerance&gt;0.001&lt;/MTolerance&gt;&lt;HighPrecision&gt;true&lt;/HighPrecision&gt;&lt;WKID&gt;26906&lt;/WKID&gt;&lt;LatestWKID&gt;26906&lt;/LatestWKID&gt;&lt;/ProjectedCoordinateSystem&gt;</peXml></coordRef><lineage><Process Name="Merge (2)" ToolSource="c:\program files (x86)\arcgis\desktop10.4\ArcToolbox\Toolboxes\Data Management Tools.tbx\Merge" Date="20170519" Time="183635">Merge 'C:\Richard\Red squirrels\ArcGIS\skihut.shp';'C:\Richard\Red squirrels\ArcGIS\satellitedish2.shp';'C:\Richard\Red squirrels\ArcGIS\satellitedish1.shp';'C:\Richard\Red squirrels\ArcGIS\parkinglot+buildings.shp';'C:\Richard\Red squirrels\ArcGIS\highway.shp' "C:\Richard\Red squirrels\ArcGIS\Research area.gdb\buildings" "OID_ "OID_" true true false 10 Long 0 10 ,First,#,C:\Richard\Red squirrels\ArcGIS\skihut.shp,OID_,-1,-1,C:\Richard\Red squirrels\ArcGIS\satellitedish2.shp,OID_,-1,-1,C:\Richard\Red squirrels\ArcGIS\satellitedish1.shp,OID_,-1,-1,C:\Richard\Red squirrels\ArcGIS\parkinglot+buildings.shp,OID_,-1,-1,C:\Richard\Red squirrels\ArcGIS\highway.shp,OID_,-1,-1;Name "Name" true true false 254 Text 0 0 ,First,#,C:\Richard\Red squirrels\ArcGIS\skihut.shp,Name,-1,-1,C:\Richard\Red squirrels\ArcGIS\satellitedish2.shp,Name,-1,-1,C:\Richard\Red squirrels\ArcGIS\satellitedish1.shp,Name,-1,-1,C:\Richard\Red squirrels\ArcGIS\parkinglot+buildings.shp,Name,-1,-1,C:\Richard\Red squirrels\ArcGIS\highway.shp,Name,-1,-1;FolderPath "FolderPath" true true false 254 Text 0 0 ,First,#,C:\Richard\Red squirrels\ArcGIS\skihut.shp,FolderPath,-1,-1,C:\Richard\Red squirrels\ArcGIS\satellitedish2.shp,FolderPath,-1,-1,C:\Richard\Red squirrels\ArcGIS\satellitedish1.shp,FolderPath,-1,-1,C:\Richard\Red squirrels\ArcGIS\parkinglot+buildings.shp,FolderPath,-1,-1,C:\Richard\Red squirrels\ArcGIS\highway.shp,FolderPath,-1,-1;SymbolID "SymbolID" true true false 10 Long 0 10 ,First,#,C:\Richard\Red squirrels\ArcGIS\skihut.shp,SymbolID,-1,-1,C:\Richard\Red squirrels\ArcGIS\satellitedish2.shp,SymbolID,-1,-1,C:\Richard\Red squirrels\ArcGIS\satellitedish1.shp,SymbolID,-1,-1,C:\Richard\Red squirrels\ArcGIS\parkinglot+buildings.shp,SymbolID,-1,-1,C:\Richard\Red squirrels\ArcGIS\highway.shp,SymbolID,-1,-1;AltMode "AltMode" true true false 5 Long 0 5 ,First,#,C:\Richard\Red squirrels\ArcGIS\skihut.shp,AltMode,-1,-1,C:\Richard\Red squirrels\ArcGIS\satellitedish2.shp,AltMode,-1,-1,C:\Richard\Red squirrels\ArcGIS\satellitedish1.shp,AltMode,-1,-1,C:\Richard\Red squirrels\ArcGIS\parkinglot+buildings.shp,AltMode,-1,-1,C:\Richard\Red squirrels\ArcGIS\highway.shp,AltMode,-1,-1;Base "Base" true true false 19 Double 0 0 ,First,#,C:\Richard\Red squirrels\ArcGIS\skihut.shp,Base,-1,-1,C:\Richard\Red squirrels\ArcGIS\satellitedish2.shp,Base,-1,-1,C:\Richard\Red squirrels\ArcGIS\satellitedish1.shp,Base,-1,-1,C:\Richard\Red squirrels\ArcGIS\parkinglot+buildings.shp,Base,-1,-1,C:\Richard\Red squirrels\ArcGIS\highway.shp,Base,-1,-1;Clamped "Clamped" true true false 5 Long 0 5 ,First,#,C:\Richard\Red squirrels\ArcGIS\skihut.shp,Clamped,-1,-1,C:\Richard\Red squirrels\ArcGIS\satellitedish2.shp,Clamped,-1,-1,C:\Richard\Red squirrels\ArcGIS\satellitedish1.shp,Clamped,-1,-1,C:\Richard\Red squirrels\ArcGIS\parkinglot+buildings.shp,Clamped,-1,-1,C:\Richard\Red squirrels\ArcGIS\highway.shp,Clamped,-1,-1;Extruded "Extruded" true true false 5 Long 0 5 ,First,#,C:\Richard\Red squirrels\ArcGIS\skihut.shp,Extruded,-1,-1,C:\Richard\Red squirrels\ArcGIS\satellitedish2.shp,Extruded,-1,-1,C:\Richard\Red squirrels\ArcGIS\satellitedish1.shp,Extruded,-1,-1,C:\Richard\Red squirrels\ArcGIS\parkinglot+buildings.shp,Extruded,-1,-1,C:\Richard\Red squirrels\ArcGIS\highway.shp,Extruded,-1,-1;Snippet "Snippet" true true false 254 Text 0 0 ,First,#,C:\Richard\Red squirrels\ArcGIS\skihut.shp,Snippet,-1,-1,C:\Richard\Red squirrels\ArcGIS\satellitedish2.shp,Snippet,-1,-1,C:\Richard\Red squirrels\ArcGIS\satellitedish1.shp,Snippet,-1,-1,C:\Richard\Red squirrels\ArcGIS\parkinglot+buildings.shp,Snippet,-1,-1,C:\Richard\Red squirrels\ArcGIS\highway.shp,Snippet,-1,-1;PopupInfo "PopupInfo" true true false 254 Text 0 0 ,First,#,C:\Richard\Red squirrels\ArcGIS\skihut.shp,PopupInfo,-1,-1,C:\Richard\Red squirrels\ArcGIS\satellitedish2.shp,PopupInfo,-1,-1,C:\Richard\Red squirrels\ArcGIS\satellitedish1.shp,PopupInfo,-1,-1,C:\Richard\Red squirrels\ArcGIS\parkinglot+buildings.shp,PopupInfo,-1,-1,C:\Richard\Red squirrels\ArcGIS\highway.shp,PopupInfo,-1,-1;Shape_Leng "Shape_Leng" true true false 19 Double 0 0 ,First,#,C:\Richard\Red squirrels\ArcGIS\skihut.shp,Shape_Leng,-1,-1,C:\Richard\Red squirrels\ArcGIS\satellitedish2.shp,Shape_Leng,-1,-1,C:\Richard\Red squirrels\ArcGIS\satellitedish1.shp,Shape_Leng,-1,-1,C:\Richard\Red squirrels\ArcGIS\parkinglot+buildings.shp,Shape_Leng,-1,-1,C:\Richard\Red squirrels\ArcGIS\highway.shp,Shape_Leng,-1,-1;Shape_Area "Shape_Area" true true false 19 Double 0 0 ,First,#,C:\Richard\Red squirrels\ArcGIS\skihut.shp,Shape_Area,-1,-1,C:\Richard\Red squirrels\ArcGIS\satellitedish2.shp,Shape_Area,-1,-1,C:\Richard\Red squirrels\ArcGIS\satellitedish1.shp,Shape_Area,-1,-1,C:\Richard\Red squirrels\ArcGIS\parkinglot+buildings.shp,Shape_Area,-1,-1,C:\Richard\Red squirrels\ArcGIS\highway.shp,Shape_Area,-1,-1"</Process><Process Name="Project" ToolSource="c:\program files (x86)\arcgis\desktop10.4\ArcToolbox\Toolboxes\Data Management Tools.tbx\Project" Date="20170519" Time="183831">Project "C:\Richard\Red squirrels\ArcGIS\Research area.gdb\buildings" "C:\Richard\Red squirrels\ArcGIS\Research area.gdb\buildings_UTM_NAD83_6N" PROJCS['NAD_1983_UTM_Zone_6N',GEOGCS['GCS_North_American_1983',DATUM['D_North_American_1983',SPHEROID['GRS_1980',6378137.0,298.257222101]],PRIMEM['Greenwich',0.0],UNIT['Degree',0.0174532925199433]],PROJECTION['Transverse_Mercator'],PARAMETER['False_Easting',500000.0],PARAMETER['False_Northing',0.0],PARAMETER['Central_Meridian',-147.0],PARAMETER['Scale_Factor',0.9996],PARAMETER['Latitude_Of_Origin',0.0],UNIT['Meter',1.0]] # PROJCS['NAD_1983_UTM_Zone_6N',GEOGCS['GCS_North_American_1983',DATUM['D_North_American_1983',SPHEROID['GRS_1980',6378137.0,298.257222101]],PRIMEM['Greenwich',0.0],UNIT['Degree',0.0174532925199433]],PROJECTION['Transverse_Mercator'],PARAMETER['False_Easting',500000.0],PARAMETER['False_Northing',0.0],PARAMETER['Central_Meridian',-147.0],PARAMETER['Scale_Factor',0.9996],PARAMETER['Latitude_Of_Origin',0.0],UNIT['Meter',1.0]] NO_PRESERVE_SHAPE # NO_VERTICAL</Process></lineage></DataProperties><SyncDate>20170519</SyncDate><SyncTime>18363400</SyncTime><ModDate>20170519</ModDate><ModTime>18363400</ModTime></Esri><dataIdInfo><envirDesc Sync="TRUE"> Version 6.2 (Build 9200) ; Esri ArcGIS 10.4.0.5524</envirDesc><dataLang><languageCode value="eng" Sync="TRUE"></languageCode><countryCode value="USA" Sync="TRUE"></countryCode></dataLang><idCitation><resTitle Sync="TRUE">buildings</resTitle><presForm><PresFormCd value="005" Sync="TRUE"></PresFormCd></presForm></idCitation><spatRpType><SpatRepTypCd value="001" Sync="TRUE"></SpatRepTypCd></spatRpType></dataIdInfo><mdLang><languageCode value="eng" Sync="TRUE"></languageCode><countryCode value="USA" Sync="TRUE"></countryCode></mdLang><distInfo><distFormat><formatName Sync="TRUE">File Geodatabase Feature Class</formatName></distFormat></distInfo><mdHrLv><ScopeCd value="005" Sync="TRUE"></ScopeCd></mdHrLv><mdHrLvName Sync="TRUE">dataset</mdHrLvName><refSysInfo><RefSystem><refSysID><identCode code="26906" Sync="TRUE"></identCode><idCodeSpace Sync="TRUE">EPSG</idCodeSpace><idVersion Sync="TRUE">6.13(3.0.1)</idVersion></refSysID></RefSystem></refSysInfo><spatRepInfo><VectSpatRep><geometObjs Name="buildings"><geoObjTyp><GeoObjTypCd value="002" Sync="TRUE"></GeoObjTypCd></geoObjTyp><geoObjCnt Sync="TRUE">0</geoObjCnt></geometObjs><topLvl><TopoLevCd value="001" Sync="TRUE"></TopoLevCd></topLvl></VectSpatRep></spatRepInfo><spdoinfo><ptvctinf><esriterm Name="buildings"><efeatyp Sync="TRUE">Simple</efeatyp><efeageom code="4" Sync="TRUE"></efeageom><esritopo Sync="TRUE">FALSE</esritopo><efeacnt Sync="TRUE">0</efeacnt><spindex Sync="TRUE">TRUE</spindex><linrefer Sync="TRUE">TRUE</linrefer></esriterm></ptvctinf></spdoinfo><eainfo><detailed Name="buildings"><enttyp><enttypl Sync="TRUE">buildings</enttypl><enttypt Sync="TRUE">Feature Class</enttypt><enttypc Sync="TRUE">0</enttypc></enttyp><attr><attrlabl Sync="TRUE">OBJECTID</attrlabl><attalias Sync="TRUE">OBJECTID</attalias><attrtype Sync="TRUE">OID</attrtype><attwidth Sync="TRUE">4</attwidth><atprecis Sync="TRUE">0</atprecis><attscale Sync="TRUE">0</attscale><attrdef Sync="TRUE">Internal feature number.</attrdef><attrdefs Sync="TRUE">Esri</attrdefs><attrdomv><udom Sync="TRUE">Sequential unique whole numbers that are automatically generated.</udom></attrdomv></attr><attr><attrlabl Sync="TRUE">Shape</attrlabl><attalias Sync="TRUE">Shape</attalias><attrtype Sync="TRUE">Geometry</attrtype><attwidth Sync="TRUE">0</attwidth><atprecis Sync="TRUE">0</atprecis><attscale Sync="TRUE">0</attscale><attrdef Sync="TRUE">Feature geometry.</attrdef><attrdefs Sync="TRUE">Esri</attrdefs><attrdomv><udom Sync="TRUE">Coordinates defining the features.</udom></attrdomv></attr><attr><attrlabl Sync="TRUE">OID_</attrlabl><attalias Sync="TRUE">OID_</attalias><attrtype Sync="TRUE">Integer</attrtype><attwidth Sync="TRUE">4</attwidth><atprecis Sync="TRUE">0</atprecis><attscale Sync="TRUE">0</attscale></attr><attr><attrlabl Sync="TRUE">Name</attrlabl><attalias Sync="TRUE">Name</attalias><attrtype Sync="TRUE">String</attrtype><attwidth Sync="TRUE">254</attwidth><atprecis Sync="TRUE">0</atprecis><attscale Sync="TRUE">0</attscale></attr><attr><attrlabl Sync="TRUE">FolderPath</attrlabl><attalias Sync="TRUE">FolderPath</attalias><attrtype Sync="TRUE">String</attrtype><attwidth Sync="TRUE">254</attwidth><atprecis Sync="TRUE">0</atprecis><attscale Sync="TRUE">0</attscale></attr><attr><attrlabl Sync="TRUE">SymbolID</attrlabl><attalias Sync="TRUE">SymbolID</attalias><attrtype Sync="TRUE">Integer</attrtype><attwidth Sync="TRUE">4</attwidth><atprecis Sync="TRUE">0</atprecis><attscale Sync="TRUE">0</attscale></attr><attr><attrlabl Sync="TRUE">AltMode</attrlabl><attalias Sync="TRUE">AltMode</attalias><attrtype Sync="TRUE">Integer</attrtype><attwidth Sync="TRUE">4</attwidth><atprecis Sync="TRUE">0</atprecis><attscale Sync="TRUE">0</attscale></attr><attr><attrlabl Sync="TRUE">Base</attrlabl><attalias Sync="TRUE">Base</attalias><attrtype Sync="TRUE">Double</attrtype><attwidth Sync="TRUE">8</attwidth><atprecis Sync="TRUE">0</atprecis><attscale Sync="TRUE">0</attscale></attr><attr><attrlabl Sync="TRUE">Clamped</attrlabl><attalias Sync="TRUE">Clamped</attalias><attrtype Sync="TRUE">Integer</attrtype><attwidth Sync="TRUE">4</attwidth><atprecis Sync="TRUE">0</atprecis><attscale Sync="TRUE">0</attscale></attr><attr><attrlabl Sync="TRUE">Extruded</attrlabl><attalias Sync="TRUE">Extruded</attalias><attrtype Sync="TRUE">Integer</attrtype><attwidth Sync="TRUE">4</attwidth><atprecis Sync="TRUE">0</atprecis><attscale Sync="TRUE">0</attscale></attr><attr><attrlabl Sync="TRUE">Snippet</attrlabl><attalias Sync="TRUE">Snippet</attalias><attrtype Sync="TRUE">String</attrtype><attwidth Sync="TRUE">254</attwidth><atprecis Sync="TRUE">0</atprecis><attscale Sync="TRUE">0</attscale></attr><attr><attrlabl Sync="TRUE">PopupInfo</attrlabl><attalias Sync="TRUE">PopupInfo</attalias><attrtype Sync="TRUE">String</attrtype><attwidth Sync="TRUE">254</attwidth><atprecis Sync="TRUE">0</atprecis><attscale Sync="TRUE">0</attscale></attr><attr><attrlabl Sync="TRUE">Shape_Leng</attrlabl><attalias Sync="TRUE">Shape_Leng</attalias><attrtype Sync="TRUE">Double</attrtype><attwidth Sync="TRUE">8</attwidth><atprecis Sync="TRUE">0</atprecis><attscale Sync="TRUE">0</attscale></attr><attr><attrlabl Sync="TRUE">Shape_Length</attrlabl><attalias Sync="TRUE">Shape_Length</attalias><attrtype Sync="TRUE">Double</attrtype><attwidth Sync="TRUE">8</attwidth><atprecis Sync="TRUE">0</atprecis><attscale Sync="TRUE">0</attscale><attrdef Sync="TRUE">Length of feature in internal units.</attrdef><attrdefs Sync="TRUE">Esri</attrdefs><attrdomv><udom Sync="TRUE">Positive real numbers that are automatically generated.</udom></attrdomv></attr><attr><attrlabl Sync="TRUE">Shape_Area</attrlabl><attalias Sync="TRUE">Shape_Area</attalias><attrtype Sync="TRUE">Double</attrtype><attwidth Sync="TRUE">8</attwidth><atprecis Sync="TRUE">0</atprecis><attscale Sync="TRUE">0</attscale><attrdef Sync="TRUE">Area of feature in internal units squared.</attrdef><attrdefs Sync="TRUE">Esri</attrdefs><attrdomv><udom Sync="TRUE">Positive real numbers that are automatically generated.</udom></attrdomv></attr></detailed></eainfo><mdDateSt Sync="TRUE">20170519</mdDateSt></metadata>
