# Supplementary material for: High-resolution prediction of American red squirrel in Interior Alaska: a role model for conservation using open access data, machine learning, GIS and LIDAR
Source: PeerJ. 2021 Sep 14;9:e11830. doi: 10.7717/peerj.11830 (PMC8447940; doi:10.7717/peerj.11830)
Supplement: Supplemental Information 9 — Frequently used dog trails within the research area. This layer was used to extract the values of the local distance to the dogtrails for the prediction. [file peerj-09-11830-s009.zip]

Archive with 17 entries (16 files):
- Dogtrail/
- Dogtrail/dogtrail.sbn
- __MACOSX/Dogtrail/._dogtrail.sbn
- Dogtrail/dogtrail.prj
- __MACOSX/Dogtrail/._dogtrail.prj
- Dogtrail/dogtrail.dbf
- __MACOSX/Dogtrail/._dogtrail.dbf
- Dogtrail/dogtrail.sbx
- __MACOSX/Dogtrail/._dogtrail.sbx
- Dogtrail/dogtrail.shp.xml
- __MACOSX/Dogtrail/._dogtrail.shp.xml
- Dogtrail/dogtrail.shx
- __MACOSX/Dogtrail/._dogtrail.shx
- Dogtrail/dogtrail.shp
- __MACOSX/Dogtrail/._dogtrail.shp
- Dogtrail/dogtrail.CPG
- __MACOSX/Dogtrail/._dogtrail.CPG
