# Supplementary material for: High-resolution prediction of American red squirrel in Interior Alaska: a role model for conservation using open access data, machine learning, GIS and LIDAR
Source: PeerJ. 2021 Sep 14;9:e11830. doi: 10.7717/peerj.11830 (PMC8447940; doi:10.7717/peerj.11830)
Supplement: Supplemental Information 11 — This lattice grid was used to extract local values of all predictor layers to calculate the prediction. [file peerj-09-11830-s011.zip]

Archive with 17 entries (16 files):
- Grid_clipped/
- Grid_clipped/grid_clipped.sbx
- __MACOSX/Grid_clipped/._grid_clipped.sbx
- Grid_clipped/grid_clipped.shx
- __MACOSX/Grid_clipped/._grid_clipped.shx
- Grid_clipped/grid_clipped.CPG
- __MACOSX/Grid_clipped/._grid_clipped.CPG
- Grid_clipped/grid_clipped.shp
- __MACOSX/Grid_clipped/._grid_clipped.shp
- Grid_clipped/grid_clipped.shp.xml
- __MACOSX/Grid_clipped/._grid_clipped.shp.xml
- Grid_clipped/grid_clipped.dbf
- __MACOSX/Grid_clipped/._grid_clipped.dbf
- Grid_clipped/grid_clipped.sbn
- __MACOSX/Grid_clipped/._grid_clipped.sbn
- Grid_clipped/grid_clipped.prj
- __MACOSX/Grid_clipped/._grid_clipped.prj
