# Supplementary material for: High-resolution prediction of American red squirrel in Interior Alaska: a role model for conservation using open access data, machine learning, GIS and LIDAR
Source: PeerJ. 2021 Sep 14;9:e11830. doi: 10.7717/peerj.11830 (PMC8447940; doi:10.7717/peerj.11830)
Supplement: Supplemental Information 11 — This lattice grid was used to extract local values of all predictor layers to calculate the prediction. [file peerj-09-11830-s011.zip › Grid_clipped/grid_clipped.shp.xml]

<?xml version="1.0" encoding="UTF-8"?>
<metadata xml:lang="en"><Esri><CreaDate>20170722</CreaDate><CreaTime>15504000</CreaTime><ArcGISFormat>1.0</ArcGISFormat><SyncOnce>TRUE</SyncOnce><DataProperties><lineage><Process ToolSource="c:\program files (x86)\arcgis\desktop10.4\ArcToolbox\Toolboxes\Spatial Analyst Tools.tbx\ExtractMultiValuesToPoints" Date="20170615" Time="154409">ExtractMultiValuesToPoints lattice_grid_6N_1 "EucDist_dogtrail EucDist_do;EucDist_lake5 EucDist_la;EucDist_high2 EucDist_hi;EucDist_trai3 EucDist_tr;EucDist_buil2 EucDist_bu;bare_earth_height.tif bare_earth;slope.tif slope;aspect.tif aspect;cnpy_dens_83 cnpy_dens_;canop_height.tif canop_heig" NONE</Process></lineage><itemProps><itemLocation><linkage Sync="TRUE">file://\\FBK-2TSG1L1\C$\Richard\Red squirrels\ArcGIS\!Final shapefiles\grid_clipped</linkage><protocol Sync="TRUE">Local Area Network</protocol></itemLocation></itemProps><copyHistory><copy source="C:\Richard\Red squirrels\ArcGIS\CLEARshapefiles\grid_clipped" dest="\\FBK-2TSG1L1\C$\Richard\Red squirrels\ArcGIS\!Final shapefiles\grid_clipped" date="20170722" time="15504000"></copy></copyHistory></DataProperties></Esri></metadata>
