# Supplementary material for: High-resolution prediction of American red squirrel in Interior Alaska: a role model for conservation using open access data, machine learning, GIS and LIDAR
Source: PeerJ. 2021 Sep 14;9:e11830. doi: 10.7717/peerj.11830 (PMC8447940; doi:10.7717/peerj.11830)
Supplement: Supplemental Information 12 — The highway next to the research area. This layer was used to extract the values of the local distance to the highway for the prediction. [file peerj-09-11830-s012.zip]

Archive with 17 entries (16 files):
- Highway_final/
- Highway_final/highway_final.sbn
- __MACOSX/Highway_final/._highway_final.sbn
- Highway_final/highway_final.prj
- __MACOSX/Highway_final/._highway_final.prj
- Highway_final/highway_final.shp.xml
- __MACOSX/Highway_final/._highway_final.shp.xml
- Highway_final/highway_final.shx
- __MACOSX/Highway_final/._highway_final.shx
- Highway_final/highway_final.sbx
- __MACOSX/Highway_final/._highway_final.sbx
- Highway_final/highway_final.cpg
- __MACOSX/Highway_final/._highway_final.cpg
- Highway_final/highway_final.shp
- __MACOSX/Highway_final/._highway_final.shp
- Highway_final/highway_final.dbf
- __MACOSX/Highway_final/._highway_final.dbf
