# Supplementary material for: High-resolution prediction of American red squirrel in Interior Alaska: a role model for conservation using open access data, machine learning, GIS and LIDAR
Source: PeerJ. 2021 Sep 14;9:e11830. doi: 10.7717/peerj.11830 (PMC8447940; doi:10.7717/peerj.11830)
Supplement: Supplemental Information 12 — The highway next to the research area. This layer was used to extract the values of the local distance to the highway for the prediction. [file peerj-09-11830-s012.zip › Highway_final/highway_final.shp.xml]

<?xml version="1.0" encoding="UTF-8"?>
<metadata xml:lang="en"><Esri><CreaDate>20170722</CreaDate><CreaTime>15320900</CreaTime><ArcGISFormat>1.0</ArcGISFormat><SyncOnce>TRUE</SyncOnce><DataProperties><lineage><Process ToolSource="c:\program files (x86)\arcgis\desktop10.4\ArcToolbox\Toolboxes\Data Management Tools.tbx\Project" Date="20170608" Time="172903">Project highway "C:\Richard\Red squirrels\ArcGIS\Research area.gdb\highway_NAD_83_6N" PROJCS['NAD_1983_2011_UTM_Zone_6N',GEOGCS['GCS_NAD_1983_2011',DATUM['D_NAD_1983_2011',SPHEROID['GRS_1980',6378137.0,298.257222101]],PRIMEM['Greenwich',0.0],UNIT['Degree',0.0174532925199433]],PROJECTION['Transverse_Mercator'],PARAMETER['False_Easting',500000.0],PARAMETER['False_Northing',0.0],PARAMETER['Central_Meridian',-147.0],PARAMETER['Scale_Factor',0.9996],PARAMETER['Latitude_Of_Origin',0.0],UNIT['Meter',1.0]] 'WGS_1984_(ITRF00)_To_NAD_1983 + WGS_1984_(ITRF08)_To_NAD_1983_2011' PROJCS['NAD_1983_Alaska_Albers',GEOGCS['GCS_North_American_1983',DATUM['D_North_American_1983',SPHEROID['GRS_1980',6378137.0,298.257222101]],PRIMEM['Greenwich',0.0],UNIT['Degree',0.0174532925199433]],PROJECTION['Albers'],PARAMETER['False_Easting',0.0],PARAMETER['False_Northing',0.0],PARAMETER['Central_Meridian',-154.0],PARAMETER['Standard_Parallel_1',55.0],PARAMETER['Standard_Parallel_2',65.0],PARAMETER['Latitude_Of_Origin',50.0],UNIT['Meter',1.0]] NO_PRESERVE_SHAPE # NO_VERTICAL</Process><Process ToolSource="c:\program files (x86)\arcgis\desktop10.4\ArcToolbox\Toolboxes\Data Management Tools.tbx\Project" Date="20170609" Time="091306">Project highway_NAD_83_6N "C:\Richard\Red squirrels\ArcGIS\Research area.gdb\highway_NAD_83_6N_2" PROJCS['NAD_1983_UTM_Zone_6N',GEOGCS['GCS_North_American_1983',DATUM['D_North_American_1983',SPHEROID['GRS_1980',6378137.0,298.257222101]],PRIMEM['Greenwich',0.0],UNIT['Degree',0.0174532925199433]],PROJECTION['Transverse_Mercator'],PARAMETER['False_Easting',500000.0],PARAMETER['False_Northing',0.0],PARAMETER['Central_Meridian',-147.0],PARAMETER['Scale_Factor',0.9996],PARAMETER['Latitude_Of_Origin',0.0],UNIT['Meter',1.0]] 'WGS_1984_(ITRF08)_To_NAD_1983_2011 + WGS_1984_(ITRF00)_To_NAD_1983' PROJCS['NAD_1983_2011_UTM_Zone_6N',GEOGCS['GCS_NAD_1983_2011',DATUM['D_NAD_1983_2011',SPHEROID['GRS_1980',6378137.0,298.257222101]],PRIMEM['Greenwich',0.0],UNIT['Degree',0.0174532925199433]],PROJECTION['Transverse_Mercator'],PARAMETER['False_Easting',500000.0],PARAMETER['False_Northing',0.0],PARAMETER['Central_Meridian',-147.0],PARAMETER['Scale_Factor',0.9996],PARAMETER['Latitude_Of_Origin',0.0],UNIT['Meter',1.0]] NO_PRESERVE_SHAPE # NO_VERTICAL</Process></lineage><itemProps><itemLocation><linkage Sync="TRUE">file://\\FBK-2TSG1L1\C$\Richard\Red squirrels\ArcGIS\Research area.gdb</linkage><protocol Sync="TRUE">Local Area Network</protocol></itemLocation></itemProps></DataProperties></Esri></metadata>
