# Supplementary material for: High-resolution prediction of American red squirrel in Interior Alaska: a role model for conservation using open access data, machine learning, GIS and LIDAR
Source: PeerJ. 2021 Sep 14;9:e11830. doi: 10.7717/peerj.11830 (PMC8447940; doi:10.7717/peerj.11830)
Supplement: Supplemental Information 14 — The calculated prediction for each point of the lattice grid base. This layer was used to interpolate and with that generate a complete prediction for the relative occurrence of squirrel middens. [file peerj-09-11830-s014.zip]

Archive with 17 entries (16 files):
- Lattice3_scores/
- Lattice3_scores/lattice3_score.sbn
- __MACOSX/Lattice3_scores/._lattice3_score.sbn
- Lattice3_scores/lattice3_score.prj
- __MACOSX/Lattice3_scores/._lattice3_score.prj
- Lattice3_scores/lattice3_score.dbf
- __MACOSX/Lattice3_scores/._lattice3_score.dbf
- Lattice3_scores/lattice3_score.shx
- __MACOSX/Lattice3_scores/._lattice3_score.shx
- Lattice3_scores/lattice3_score.sbx
- __MACOSX/Lattice3_scores/._lattice3_score.sbx
- Lattice3_scores/lattice3_score.shp
- __MACOSX/Lattice3_scores/._lattice3_score.shp
- Lattice3_scores/lattice3_score.CPG
- __MACOSX/Lattice3_scores/._lattice3_score.CPG
- Lattice3_scores/lattice3_score.shp.xml
- __MACOSX/Lattice3_scores/._lattice3_score.shp.xml
