# Supplementary material for: High-resolution prediction of American red squirrel in Interior Alaska: a role model for conservation using open access data, machine learning, GIS and LIDAR
Source: PeerJ. 2021 Sep 14;9:e11830. doi: 10.7717/peerj.11830 (PMC8447940; doi:10.7717/peerj.11830)
Supplement: Supplemental Information 14 — The calculated prediction for each point of the lattice grid base. This layer was used to interpolate and with that generate a complete prediction for the relative occurrence of squirrel middens. [file peerj-09-11830-s014.zip › Lattice3_scores/lattice3_score.shp.xml]

<?xml version="1.0" encoding="UTF-8"?>
<metadata xml:lang="en"><Esri><CreaDate>20170722</CreaDate><CreaTime>15510600</CreaTime><ArcGISFormat>1.0</ArcGISFormat><SyncOnce>TRUE</SyncOnce><DataProperties><itemProps><itemLocation><linkage Sync="TRUE">file://\\FBK-2TSG1L1\C$\Richard\Red squirrels\ArcGIS\!Final shapefiles\lattice3_score</linkage><protocol Sync="TRUE">Local Area Network</protocol></itemLocation></itemProps><copyHistory><copy source="C:\Richard\Red squirrels\ArcGIS\CLEARshapefiles\lattice3_score" dest="\\FBK-2TSG1L1\C$\Richard\Red squirrels\ArcGIS\!Final shapefiles\lattice3_score" date="20170722" time="15510600"></copy></copyHistory></DataProperties></Esri></metadata>
