# Supplementary material for: High-resolution prediction of American red squirrel in Interior Alaska: a role model for conservation using open access data, machine learning, GIS and LIDAR
Source: PeerJ. 2021 Sep 14;9:e11830. doi: 10.7717/peerj.11830 (PMC8447940; doi:10.7717/peerj.11830)
Supplement: Supplemental Information 15 — The midden locations collected for a university intern project in 2016 were used to validate the prediction. This shapefile contains the locations of all middens found in 2016. [file peerj-09-11830-s015.zip]

Archive with 13 entries (12 files):
- midden_valid_2016_NAD83_N6/
- midden_valid_2016_NAD83_N6/midden_valid_2016_NAD83_N6.shp.xml
- __MACOSX/midden_valid_2016_NAD83_N6/._midden_valid_2016_NAD83_N6.shp.xml
- midden_valid_2016_NAD83_N6/midden_valid_2016_NAD83_N6.prj
- __MACOSX/midden_valid_2016_NAD83_N6/._midden_valid_2016_NAD83_N6.prj
- midden_valid_2016_NAD83_N6/midden_valid_2016_NAD83_N6.shx
- __MACOSX/midden_valid_2016_NAD83_N6/._midden_valid_2016_NAD83_N6.shx
- midden_valid_2016_NAD83_N6/midden_valid_2016_NAD83_N6.CPG
- __MACOSX/midden_valid_2016_NAD83_N6/._midden_valid_2016_NAD83_N6.CPG
- midden_valid_2016_NAD83_N6/midden_valid_2016_NAD83_N6.shp
- __MACOSX/midden_valid_2016_NAD83_N6/._midden_valid_2016_NAD83_N6.shp
- midden_valid_2016_NAD83_N6/midden_valid_2016_NAD83_N6.dbf
- __MACOSX/midden_valid_2016_NAD83_N6/._midden_valid_2016_NAD83_N6.dbf
