# Supplementary material for: High-resolution prediction of American red squirrel in Interior Alaska: a role model for conservation using open access data, machine learning, GIS and LIDAR
Source: PeerJ. 2021 Sep 14;9:e11830. doi: 10.7717/peerj.11830 (PMC8447940; doi:10.7717/peerj.11830)
Supplement: Supplemental Information 15 — The midden locations collected for a university intern project in 2016 were used to validate the prediction. This shapefile contains the locations of all middens found in 2016. [file peerj-09-11830-s015.zip › midden_valid_2016_NAD83_N6/midden_valid_2016_NAD83_N6.shp.xml]

<?xml version="1.0" encoding="UTF-8"?>
<metadata xml:lang="en"><Esri><CreaDate>20170722</CreaDate><CreaTime>15522500</CreaTime><ArcGISFormat>1.0</ArcGISFormat><SyncOnce>TRUE</SyncOnce><DataProperties><lineage><Process ToolSource="c:\program files (x86)\arcgis\desktop10.4\ArcToolbox\Toolboxes\Spatial Analyst Tools.tbx\ExtractMultiValuesToPoints" Date="20170711" Time="091934">ExtractMultiValuesToPoints midden_valid_2016_NAD83_N6 "IDW2 IDW2" NONE</Process></lineage><itemProps><itemLocation><linkage Sync="TRUE">file://\\FBK-2TSG1L1\C$\Richard\Red squirrels\ArcGIS\!Final shapefiles\midden_valid_2016_NAD83_N6</linkage><protocol Sync="TRUE">Local Area Network</protocol></itemLocation></itemProps><copyHistory><copy source="C:\Richard\Red squirrels\ArcGIS\CLEARshapefiles\midden_valid_2016_NAD83_N6" dest="\\FBK-2TSG1L1\C$\Richard\Red squirrels\ArcGIS\!Final shapefiles\midden_valid_2016_NAD83_N6" date="20170722" time="15522500"></copy></copyHistory></DataProperties></Esri></metadata>
