# Supplementary material for: High-resolution prediction of American red squirrel in Interior Alaska: a role model for conservation using open access data, machine learning, GIS and LIDAR
Source: PeerJ. 2021 Sep 14;9:e11830. doi: 10.7717/peerj.11830 (PMC8447940; doi:10.7717/peerj.11830)
Supplement: Supplemental Information 17 — All the locations were middens that could be found within the research area during the survey for this project. [file peerj-09-11830-s017.zip]

Archive with 17 entries (16 files):
- Middens_clip/
- Middens_clip/middens_clip.prj
- __MACOSX/Middens_clip/._middens_clip.prj
- Middens_clip/middens_clip.sbn
- __MACOSX/Middens_clip/._middens_clip.sbn
- Middens_clip/middens_clip.shp
- __MACOSX/Middens_clip/._middens_clip.shp
- Middens_clip/middens_clip.CPG
- __MACOSX/Middens_clip/._middens_clip.CPG
- Middens_clip/middens_clip.sbx
- __MACOSX/Middens_clip/._middens_clip.sbx
- Middens_clip/middens_clip.shx
- __MACOSX/Middens_clip/._middens_clip.shx
- Middens_clip/middens_clip.shp.xml
- __MACOSX/Middens_clip/._middens_clip.shp.xml
- Middens_clip/middens_clip.dbf
- __MACOSX/Middens_clip/._middens_clip.dbf
