# Supplementary material for: High-resolution prediction of American red squirrel in Interior Alaska: a role model for conservation using open access data, machine learning, GIS and LIDAR
Source: PeerJ. 2021 Sep 14;9:e11830. doi: 10.7717/peerj.11830 (PMC8447940; doi:10.7717/peerj.11830)
Supplement: Supplemental Information 17 — All the locations were middens that could be found within the research area during the survey for this project. [file peerj-09-11830-s017.zip › Middens_clip/middens_clip.shp.xml]

<?xml version="1.0" encoding="UTF-8"?>
<metadata xml:lang="en"><Esri><CreaDate>20170722</CreaDate><CreaTime>15514000</CreaTime><ArcGISFormat>1.0</ArcGISFormat><SyncOnce>FALSE</SyncOnce><DataProperties><lineage><Process ToolSource="c:\program files (x86)\arcgis\desktop10.4\ArcToolbox\Toolboxes\Spatial Analyst Tools.tbx\ExtractMultiValuesToPoints" Date="20170617" Time="152825">ExtractMultiValuesToPoints middens "IDW2 IDW2" NONE</Process><Process ToolSource="c:\program files (x86)\arcgis\desktop10.4\ArcToolbox\Toolboxes\Analysis Tools.tbx\Clip" Date="20170701" Time="140310">Clip Middens "Research area outline" "C:\Richard\Red squirrels\ArcGIS\CLEARshapefiles\middens_clip.shp" #</Process></lineage><itemProps><itemName Sync="TRUE">middens_clip</itemName><imsContentType Sync="TRUE">002</imsContentType><itemSize Sync="TRUE">0.000</itemSize><itemLocation><linkage Sync="TRUE">file://\\FBK-2TSG1L1\C$\Richard\Red squirrels\ArcGIS\!Final shapefiles\middens_clip</linkage><protocol Sync="TRUE">Local Area Network</protocol></itemLocation></itemProps><coordRef><type Sync="TRUE">Projected</type><geogcsn Sync="TRUE">GCS_North_American_1983</geogcsn><csUnits Sync="TRUE">Linear Unit: Meter (1.000000)</csUnits><projcsn Sync="TRUE">NAD_1983_UTM_Zone_6N</projcsn><peXml Sync="TRUE">&lt;ProjectedCoordinateSystem xsi:type='typens:ProjectedCoordinateSystem' xmlns:xsi='http://www.w3.org/2001/XMLSchema-instance' xmlns:xs='http://www.w3.org/2001/XMLSchema' xmlns:typens='http://www.esri.com/schemas/ArcGIS/10.4'&gt;&lt;WKT&gt;PROJCS[&amp;quot;NAD_1983_UTM_Zone_6N&amp;quot;,GEOGCS[&amp;quot;GCS_North_American_1983&amp;quot;,DATUM[&amp;quot;D_North_American_1983&amp;quot;,SPHEROID[&amp;quot;GRS_1980&amp;quot;,6378137.0,298.257222101]],PRIMEM[&amp;quot;Greenwich&amp;quot;,0.0],UNIT[&amp;quot;Degree&amp;quot;,0.0174532925199433]],PROJECTION[&amp;quot;Transverse_Mercator&amp;quot;],PARAMETER[&amp;quot;False_Easting&amp;quot;,500000.0],PARAMETER[&amp;quot;False_Northing&amp;quot;,0.0],PARAMETER[&amp;quot;Central_Meridian&amp;quot;,-147.0],PARAMETER[&amp;quot;Scale_Factor&amp;quot;,0.9996],PARAMETER[&amp;quot;Latitude_Of_Origin&amp;quot;,0.0],UNIT[&amp;quot;Meter&amp;quot;,1.0],AUTHORITY[&amp;quot;EPSG&amp;quot;,26906]]&lt;/WKT&gt;&lt;XOrigin&gt;-5120900&lt;/XOrigin&gt;&lt;YOrigin&gt;-9998100&lt;/YOrigin&gt;&lt;XYScale&gt;450445547.3910538&lt;/XYScale&gt;&lt;ZOrigin&gt;-100000&lt;/ZOrigin&gt;&lt;ZScale&gt;10000&lt;/ZScale&gt;&lt;MOrigin&gt;-100000&lt;/MOrigin&gt;&lt;MScale&gt;10000&lt;/MScale&gt;&lt;XYTolerance&gt;0.001&lt;/XYTolerance&gt;&lt;ZTolerance&gt;0.001&lt;/ZTolerance&gt;&lt;MTolerance&gt;0.001&lt;/MTolerance&gt;&lt;HighPrecision&gt;true&lt;/HighPrecision&gt;&lt;WKID&gt;26906&lt;/WKID&gt;&lt;LatestWKID&gt;26906&lt;/LatestWKID&gt;&lt;/ProjectedCoordinateSystem&gt;</peXml></coordRef><copyHistory><copy source="C:\Richard\Red squirrels\ArcGIS\CLEARshapefiles\middens_clip" dest="\\FBK-2TSG1L1\C$\Richard\Red squirrels\ArcGIS\!Final shapefiles\middens_clip" date="20170722" time="15514000"></copy></copyHistory></DataProperties><SyncDate>20170701</SyncDate><SyncTime>14031000</SyncTime><ModDate>20170701</ModDate><ModTime>14031000</ModTime></Esri><dataIdInfo><envirDesc Sync="TRUE"> Version 6.2 (Build 9200) ; Esri ArcGIS 10.4.0.5524</envirDesc><dataLang><languageCode value="eng" Sync="TRUE"></languageCode><countryCode value="USA" Sync="TRUE"></countryCode></dataLang><idCitation><resTitle Sync="TRUE">middens_clip</resTitle><presForm><PresFormCd value="005" Sync="TRUE"></PresFormCd></presForm></idCitation><spatRpType><SpatRepTypCd value="001" Sync="TRUE"></SpatRepTypCd></spatRpType></dataIdInfo><mdLang><languageCode value="eng" Sync="TRUE"></languageCode><countryCode value="USA" Sync="TRUE"></countryCode></mdLang><mdChar><CharSetCd value="004" Sync="TRUE"></CharSetCd></mdChar><distInfo><distFormat><formatName Sync="TRUE">Shapefile</formatName></distFormat><distTranOps><transSize Sync="TRUE">0.000</transSize></distTranOps></distInfo><mdHrLv><ScopeCd value="005" Sync="TRUE"></ScopeCd></mdHrLv><mdHrLvName Sync="TRUE">dataset</mdHrLvName><refSysInfo><RefSystem><refSysID><identCode code="26906" Sync="TRUE"></identCode><idCodeSpace Sync="TRUE">EPSG</idCodeSpace><idVersion Sync="TRUE">6.13(3.0.1)</idVersion></refSysID></RefSystem></refSysInfo><spatRepInfo><VectSpatRep><geometObjs Name="middens_clip"><geoObjTyp><GeoObjTypCd value="004" Sync="TRUE"></GeoObjTypCd></geoObjTyp><geoObjCnt Sync="TRUE">0</geoObjCnt></geometObjs><topLvl><TopoLevCd value="001" Sync="TRUE"></TopoLevCd></topLvl></VectSpatRep></spatRepInfo><spdoinfo><ptvctinf><esriterm Name="middens_clip"><efeatyp Sync="TRUE">Simple</efeatyp><efeageom code="1" Sync="TRUE"></efeageom><esritopo Sync="TRUE">FALSE</esritopo><efeacnt Sync="TRUE">0</efeacnt><spindex Sync="TRUE">FALSE</spindex><linrefer Sync="TRUE">TRUE</linrefer></esriterm></ptvctinf></spdoinfo><eainfo><detailed Name="middens_clip"><enttyp><enttypl Sync="TRUE">middens_clip</enttypl><enttypt Sync="TRUE">Feature Class</enttypt><enttypc Sync="TRUE">0</enttypc></enttyp><attr><attrlabl Sync="TRUE">FID</attrlabl><attalias Sync="TRUE">FID</attalias><attrtype Sync="TRUE">OID</attrtype><attwidth Sync="TRUE">4</attwidth><atprecis Sync="TRUE">0</atprecis><attscale Sync="TRUE">0</attscale><attrdef Sync="TRUE">Internal feature number.</attrdef><attrdefs Sync="TRUE">Esri</attrdefs><attrdomv><udom Sync="TRUE">Sequential unique whole numbers that are automatically generated.</udom></attrdomv></attr><attr><attrlabl Sync="TRUE">Shape</attrlabl><attalias Sync="TRUE">Shape</attalias><attrtype Sync="TRUE">Geometry</attrtype><attwidth Sync="TRUE">0</attwidth><atprecis Sync="TRUE">0</atprecis><attscale Sync="TRUE">0</attscale><attrdef Sync="TRUE">Feature geometry.</attrdef><attrdefs Sync="TRUE">Esri</attrdefs><attrdomv><udom Sync="TRUE">Coordinates defining the features.</udom></attrdomv></attr><attr><attrlabl Sync="TRUE">Name</attrlabl><attalias Sync="TRUE">Name</attalias><attrtype Sync="TRUE">String</attrtype><attwidth Sync="TRUE">254</attwidth><atprecis Sync="TRUE">0</atprecis><attscale Sync="TRUE">0</attscale></attr><attr><attrlabl Sync="TRUE">Descript</attrlabl><attalias Sync="TRUE">Descript</attalias><attrtype Sync="TRUE">String</attrtype><attwidth Sync="TRUE">254</attwidth><atprecis Sync="TRUE">0</atprecis><attscale Sync="TRUE">0</attscale></attr><attr><attrlabl Sync="TRUE">Type</attrlabl><attalias Sync="TRUE">Type</attalias><attrtype Sync="TRUE">String</attrtype><attwidth Sync="TRUE">254</attwidth><atprecis Sync="TRUE">0</atprecis><attscale Sync="TRUE">0</attscale></attr><attr><attrlabl Sync="TRUE">Comment</attrlabl><attalias Sync="TRUE">Comment</attalias><attrtype Sync="TRUE">String</attrtype><attwidth Sync="TRUE">254</attwidth><atprecis Sync="TRUE">0</atprecis><attscale Sync="TRUE">0</attscale></attr><attr><attrlabl Sync="TRUE">DateTimeS</attrlabl><attalias Sync="TRUE">DateTimeS</attalias><attrtype Sync="TRUE">String</attrtype><attwidth Sync="TRUE">254</attwidth><atprecis Sync="TRUE">0</atprecis><attscale Sync="TRUE">0</attscale></attr><attr><attrlabl Sync="TRUE">Elevation</attrlabl><attalias Sync="TRUE">Elevation</attalias><attrtype Sync="TRUE">Double</attrtype><attwidth Sync="TRUE">19</attwidth><atprecis Sync="TRUE">0</atprecis><attscale Sync="TRUE">0</attscale></attr><attr><attrlabl Sync="TRUE">DateTime</attrlabl><attalias Sync="TRUE">DateTime</attalias><attrtype Sync="TRUE">Date</attrtype><attwidth Sync="TRUE">8</attwidth><atprecis Sync="TRUE">0</atprecis><attscale Sync="TRUE">0</attscale></attr><attr><attrlabl Sync="TRUE">EucDist_la</attrlabl><attalias Sync="TRUE">EucDist_la</attalias><attrtype Sync="TRUE">Single</attrtype><attwidth Sync="TRUE">13</attwidth><atprecis Sync="TRUE">0</atprecis><attscale Sync="TRUE">0</attscale></attr><attr><attrlabl Sync="TRUE">EucDist_tr</attrlabl><attalias Sync="TRUE">EucDist_tr</attalias><attrtype Sync="TRUE">Single</attrtype><attwidth Sync="TRUE">13</attwidth><atprecis Sync="TRUE">0</atprecis><attscale Sync="TRUE">0</attscale></attr><attr><attrlabl Sync="TRUE">EucDist_bu</attrlabl><attalias Sync="TRUE">EucDist_bu</attalias><attrtype Sync="TRUE">Single</attrtype><attwidth Sync="TRUE">13</attwidth><atprecis Sync="TRUE">0</atprecis><attscale Sync="TRUE">0</attscale></attr><attr><attrlabl Sync="TRUE">bare_earth</attrlabl><attalias Sync="TRUE">bare_earth</attalias><attrtype Sync="TRUE">Single</attrtype><attwidth Sync="TRUE">13</attwidth><atprecis Sync="TRUE">0</atprecis><attscale Sync="TRUE">0</attscale></attr><attr><attrlabl Sync="TRUE">slope_1</attrlabl><attalias Sync="TRUE">slope_1</attalias><attrtype Sync="TRUE">Single</attrtype><attwidth Sync="TRUE">13</attwidth><atprecis Sync="TRUE">0</atprecis><attscale Sync="TRUE">0</attscale></attr><attr><attrlabl Sync="TRUE">aspect_1</attrlabl><attalias Sync="TRUE">aspect_1</attalias><attrtype Sync="TRUE">Single</attrtype><attwidth Sync="TRUE">13</attwidth><atprecis Sync="TRUE">0</atprecis><attscale Sync="TRUE">0</attscale></attr><attr><attrlabl Sync="TRUE">cnpy_dens_</attrlabl><attalias Sync="TRUE">cnpy_dens_</attalias><attrtype Sync="TRUE">Single</attrtype><attwidth Sync="TRUE">13</attwidth><atprecis Sync="TRUE">0</atprecis><attscale Sync="TRUE">0</attscale></attr><attr><attrlabl Sync="TRUE">canop_heig</attrlabl><attalias Sync="TRUE">canop_heig</attalias><attrtype Sync="TRUE">Single</attrtype><attwidth Sync="TRUE">13</attwidth><atprecis Sync="TRUE">0</atprecis><attscale Sync="TRUE">0</attscale></attr><attr><attrlabl Sync="TRUE">EucDist_do</attrlabl><attalias Sync="TRUE">EucDist_do</attalias><attrtype Sync="TRUE">Single</attrtype><attwidth Sync="TRUE">13</attwidth><atprecis Sync="TRUE">0</atprecis><attscale Sync="TRUE">0</attscale></attr><attr><attrlabl Sync="TRUE">EucDist_hi</attrlabl><attalias Sync="TRUE">EucDist_hi</attalias><attrtype Sync="TRUE">Single</attrtype><attwidth Sync="TRUE">13</attwidth><atprecis Sync="TRUE">0</atprecis><attscale Sync="TRUE">0</attscale></attr><attr><attrlabl Sync="TRUE">IDW2</attrlabl><attalias Sync="TRUE">IDW2</attalias><attrtype Sync="TRUE">Single</attrtype><attwidth Sync="TRUE">13</attwidth><atprecis Sync="TRUE">0</atprecis><attscale Sync="TRUE">0</attscale></attr></detailed></eainfo><mdDateSt Sync="TRUE">20170701</mdDateSt></metadata>
