# Supplementary material for: High-resolution prediction of American red squirrel in Interior Alaska: a role model for conservation using open access data, machine learning, GIS and LIDAR
Source: PeerJ. 2021 Sep 14;9:e11830. doi: 10.7717/peerj.11830 (PMC8447940; doi:10.7717/peerj.11830)
Supplement: Supplemental Information 18 [file peerj-09-11830-s018.zip]

Archive with 13 entries (12 files):
- Research_area/
- Research_area/research_area_83_1.dbf
- __MACOSX/Research_area/._research_area_83_1.dbf
- Research_area/research_area_83_1.shp
- __MACOSX/Research_area/._research_area_83_1.shp
- Research_area/research_area_83_1.CPG
- __MACOSX/Research_area/._research_area_83_1.CPG
- Research_area/research_area_83_1.shx
- __MACOSX/Research_area/._research_area_83_1.shx
- Research_area/research_area_83_1.shp.xml
- __MACOSX/Research_area/._research_area_83_1.shp.xml
- Research_area/research_area_83_1.prj
- __MACOSX/Research_area/._research_area_83_1.prj
