# Supplementary material for: High-resolution prediction of American red squirrel in Interior Alaska: a role model for conservation using open access data, machine learning, GIS and LIDAR
Source: PeerJ. 2021 Sep 14;9:e11830. doi: 10.7717/peerj.11830 (PMC8447940; doi:10.7717/peerj.11830)
Supplement: Supplemental Information 20 — The route that was used to survey the area and collect all the midden locations. [file peerj-09-11830-s020.zip]

Archive with 17 entries (16 files):
- Route_walked/
- Route_walked/route_walked_final.shp
- __MACOSX/Route_walked/._route_walked_final.shp
- Route_walked/route_walked_final.cpg
- __MACOSX/Route_walked/._route_walked_final.cpg
- Route_walked/route_walked_final.sbx
- __MACOSX/Route_walked/._route_walked_final.sbx
- Route_walked/route_walked_final.shx
- __MACOSX/Route_walked/._route_walked_final.shx
- Route_walked/route_walked_final.dbf
- __MACOSX/Route_walked/._route_walked_final.dbf
- Route_walked/route_walked_final.prj
- __MACOSX/Route_walked/._route_walked_final.prj
- Route_walked/route_walked_final.shp.xml
- __MACOSX/Route_walked/._route_walked_final.shp.xml
- Route_walked/route_walked_final.sbn
- __MACOSX/Route_walked/._route_walked_final.sbn
