# Supplementary material for: High-resolution prediction of American red squirrel in Interior Alaska: a role model for conservation using open access data, machine learning, GIS and LIDAR
Source: PeerJ. 2021 Sep 14;9:e11830. doi: 10.7717/peerj.11830 (PMC8447940; doi:10.7717/peerj.11830)
Supplement: Supplemental Information 21 — The trails within the research area that are frequently used by humans for recreational purposes. This layer was used to extract the values of the local distance to the frequently used trails for the prediction. [file peerj-09-11830-s021.zip]

Archive with 17 entries (16 files):
- Trails_final/
- Trails_final/trails_final.dbf
- __MACOSX/Trails_final/._trails_final.dbf
- Trails_final/trails_final.shp
- __MACOSX/Trails_final/._trails_final.shp
- Trails_final/trails_final.CPG
- __MACOSX/Trails_final/._trails_final.CPG
- Trails_final/trails_final.shx
- __MACOSX/Trails_final/._trails_final.shx
- Trails_final/trails_final.sbx
- __MACOSX/Trails_final/._trails_final.sbx
- Trails_final/trails_final.shp.xml
- __MACOSX/Trails_final/._trails_final.shp.xml
- Trails_final/trails_final.prj
- __MACOSX/Trails_final/._trails_final.prj
- Trails_final/trails_final.sbn
- __MACOSX/Trails_final/._trails_final.sbn
