# Supplementary material for: High-resolution prediction of American red squirrel in Interior Alaska: a role model for conservation using open access data, machine learning, GIS and LIDAR
Source: PeerJ. 2021 Sep 14;9:e11830. doi: 10.7717/peerj.11830 (PMC8447940; doi:10.7717/peerj.11830)
Supplement: Supplemental Information 21 — The trails within the research area that are frequently used by humans for recreational purposes. This layer was used to extract the values of the local distance to the frequently used trails for the prediction. [file peerj-09-11830-s021.zip › Trails_final/trails_final.shp.xml]

<?xml version="1.0" encoding="UTF-8"?>
<metadata xml:lang="en"><Esri><CreaDate>20170722</CreaDate><CreaTime>15272200</CreaTime><ArcGISFormat>1.0</ArcGISFormat><SyncOnce>FALSE</SyncOnce><DataProperties><lineage><Process ToolSource="c:\program files (x86)\arcgis\desktop10.4\ArcToolbox\Toolboxes\Data Management Tools.tbx\CreateFeatureclass" Date="20170519" Time="180009">CreateFeatureclass "C:\Richard\Red squirrels\ArcGIS\Research area.gdb" trails_garmin_line POLYLINE # DISABLED ENABLED "GEOGCS['GCS_WGS_1984',DATUM['D_WGS_1984',SPHEROID['WGS_1984',6378137.0,298.257223563]],PRIMEM['Greenwich',0.0],UNIT['Degree',0.0174532925199433]];-400 -400 1000000000;-100000 10000;-100000 10000;8.98315284119522E-09;0.001;0.001;IsHighPrecision" # 0 0 0</Process><Process ToolSource="c:\program files (x86)\arcgis\desktop10.4\ArcToolbox\Toolboxes\Data Management Tools.tbx\AddSpatialIndex" Date="20170519" Time="180011">AddSpatialIndex "C:\Richard\Red squirrels\ArcGIS\Research area.gdb\trails_garmin_line" 0.02 0 0</Process><Process Name="Points To Line (12)" ToolSource="c:\program files (x86)\arcgis\desktop10.4\ArcToolbox\Toolboxes\Data Management Tools.tbx\PointsToLine" Date="20170519" Time="180011">PointsToLine "C:\Richard\Red squirrels\ArcGIS\Research area.gdb\trails_garmin" "C:\Richard\Red squirrels\ArcGIS\Research area.gdb\trails_garmin_line" # OBJECTID NO_CLOSE</Process><Process Name="Project" ToolSource="c:\program files (x86)\arcgis\desktop10.4\ArcToolbox\Toolboxes\Data Management Tools.tbx\Project" Date="20170519" Time="180656">Project "C:\Richard\Red squirrels\ArcGIS\Research area.gdb\trails_garmin_line" "C:\Richard\Red squirrels\ArcGIS\Research area.gdb\trails_garmin_UTM_NAD83_N6" PROJCS['NAD_1983_UTM_Zone_6N',GEOGCS['GCS_North_American_1983',DATUM['D_North_American_1983',SPHEROID['GRS_1980',6378137.0,298.257222101]],PRIMEM['Greenwich',0.0],UNIT['Degree',0.0174532925199433]],PROJECTION['Transverse_Mercator'],PARAMETER['False_Easting',500000.0],PARAMETER['False_Northing',0.0],PARAMETER['Central_Meridian',-147.0],PARAMETER['Scale_Factor',0.9996],PARAMETER['Latitude_Of_Origin',0.0],UNIT['Meter',1.0]] WGS_1984_(ITRF00)_To_NAD_1983 GEOGCS['GCS_WGS_1984',DATUM['D_WGS_1984',SPHEROID['WGS_1984',6378137.0,298.257223563]],PRIMEM['Greenwich',0.0],UNIT['Degree',0.0174532925199433]] NO_PRESERVE_SHAPE # NO_VERTICAL</Process></lineage><itemProps><itemLocation><linkage Sync="TRUE">file://\\FBK-2TSG1L1\C$\Richard\Red squirrels\ArcGIS\!Final shapefiles\trails.shp</linkage><protocol Sync="TRUE">Local Area Network</protocol></itemLocation><itemName Sync="TRUE">trails</itemName><imsContentType Sync="TRUE">002</imsContentType><nativeExtBox><westBL Sync="TRUE">458729.665600</westBL><eastBL Sync="TRUE">459640.141800</eastBL><southBL Sync="TRUE">7192798.403900</southBL><northBL Sync="TRUE">7193647.877300</northBL><exTypeCode Sync="TRUE">1</exTypeCode></nativeExtBox><itemSize Sync="TRUE">0.037</itemSize></itemProps><coordRef><type Sync="TRUE">Projected</type><geogcsn Sync="TRUE">GCS_North_American_1983</geogcsn><csUnits Sync="TRUE">Linear Unit: Meter (1.000000)</csUnits><projcsn Sync="TRUE">NAD_1983_UTM_Zone_6N</projcsn><peXml Sync="TRUE">&lt;ProjectedCoordinateSystem xsi:type='typens:ProjectedCoordinateSystem' xmlns:xsi='http://www.w3.org/2001/XMLSchema-instance' xmlns:xs='http://www.w3.org/2001/XMLSchema' xmlns:typens='http://www.esri.com/schemas/ArcGIS/10.4'&gt;&lt;WKT&gt;PROJCS[&amp;quot;NAD_1983_UTM_Zone_6N&amp;quot;,GEOGCS[&amp;quot;GCS_North_American_1983&amp;quot;,DATUM[&amp;quot;D_North_American_1983&amp;quot;,SPHEROID[&amp;quot;GRS_1980&amp;quot;,6378137.0,298.257222101]],PRIMEM[&amp;quot;Greenwich&amp;quot;,0.0],UNIT[&amp;quot;Degree&amp;quot;,0.0174532925199433]],PROJECTION[&amp;quot;Transverse_Mercator&amp;quot;],PARAMETER[&amp;quot;False_Easting&amp;quot;,500000.0],PARAMETER[&amp;quot;False_Northing&amp;quot;,0.0],PARAMETER[&amp;quot;Central_Meridian&amp;quot;,-147.0],PARAMETER[&amp;quot;Scale_Factor&amp;quot;,0.9996],PARAMETER[&amp;quot;Latitude_Of_Origin&amp;quot;,0.0],UNIT[&amp;quot;Meter&amp;quot;,1.0],AUTHORITY[&amp;quot;EPSG&amp;quot;,26906]]&lt;/WKT&gt;&lt;XOrigin&gt;-5120900&lt;/XOrigin&gt;&lt;YOrigin&gt;-9998100&lt;/YOrigin&gt;&lt;XYScale&gt;450445547.3910538&lt;/XYScale&gt;&lt;ZOrigin&gt;-100000&lt;/ZOrigin&gt;&lt;ZScale&gt;10000&lt;/ZScale&gt;&lt;MOrigin&gt;-100000&lt;/MOrigin&gt;&lt;MScale&gt;10000&lt;/MScale&gt;&lt;XYTolerance&gt;0.001&lt;/XYTolerance&gt;&lt;ZTolerance&gt;0.001&lt;/ZTolerance&gt;&lt;MTolerance&gt;0.001&lt;/MTolerance&gt;&lt;HighPrecision&gt;true&lt;/HighPrecision&gt;&lt;WKID&gt;26906&lt;/WKID&gt;&lt;LatestWKID&gt;26906&lt;/LatestWKID&gt;&lt;/ProjectedCoordinateSystem&gt;</peXml></coordRef></DataProperties><SyncDate>20170722</SyncDate><SyncTime>15443000</SyncTime><ModDate>20170722</ModDate><ModTime>15443000</ModTime></Esri><dataIdInfo><envirDesc Sync="TRUE"> Version 6.2 (Build 9200) ; Esri ArcGIS 10.4.0.5524</envirDesc><dataLang><languageCode value="eng" Sync="TRUE"></languageCode><countryCode value="USA" Sync="TRUE"></countryCode></dataLang><idCitation><resTitle Sync="TRUE">trails</resTitle><presForm><PresFormCd value="005" Sync="TRUE"></PresFormCd></presForm></idCitation><spatRpType><SpatRepTypCd value="001" Sync="TRUE"></SpatRepTypCd></spatRpType><dataExt><geoEle><GeoBndBox esriExtentType="search"><exTypeCode Sync="TRUE">1</exTypeCode><westBL Sync="TRUE">-147.870791</westBL><eastBL Sync="TRUE">-147.851342</eastBL><northBL Sync="TRUE">64.864705</northBL><southBL Sync="TRUE">64.856972</southBL></GeoBndBox></geoEle></dataExt></dataIdInfo><mdLang><languageCode value="eng" Sync="TRUE"></languageCode><countryCode value="USA" Sync="TRUE"></countryCode></mdLang><mdChar><CharSetCd value="004" Sync="TRUE"></CharSetCd></mdChar><distInfo><distFormat><formatName Sync="TRUE">Shapefile</formatName></distFormat><distTranOps><transSize Sync="TRUE">0.037</transSize></distTranOps></distInfo><mdHrLv><ScopeCd value="005" Sync="TRUE"></ScopeCd></mdHrLv><mdHrLvName Sync="TRUE">dataset</mdHrLvName><refSysInfo><RefSystem><refSysID><identCode code="26906" Sync="TRUE"></identCode><idCodeSpace Sync="TRUE">EPSG</idCodeSpace><idVersion Sync="TRUE">6.13(3.0.1)</idVersion></refSysID></RefSystem></refSysInfo><spatRepInfo><VectSpatRep><geometObjs Name="trails"><geoObjTyp><GeoObjTypCd value="002" Sync="TRUE"></GeoObjTypCd></geoObjTyp><geoObjCnt Sync="TRUE">1</geoObjCnt></geometObjs><topLvl><TopoLevCd value="001" Sync="TRUE"></TopoLevCd></topLvl></VectSpatRep></spatRepInfo><spdoinfo><ptvctinf><esriterm Name="trails"><efeatyp Sync="TRUE">Simple</efeatyp><efeageom code="3" Sync="TRUE"></efeageom><esritopo Sync="TRUE">FALSE</esritopo><efeacnt Sync="TRUE">1</efeacnt><spindex Sync="TRUE">TRUE</spindex><linrefer Sync="TRUE">TRUE</linrefer></esriterm></ptvctinf></spdoinfo><eainfo><detailed Name="trails"><enttyp><enttypl Sync="TRUE">trails</enttypl><enttypt Sync="TRUE">Feature Class</enttypt><enttypc Sync="TRUE">1</enttypc></enttyp><attr><attrlabl Sync="TRUE">FID</attrlabl><attalias Sync="TRUE">FID</attalias><attrtype Sync="TRUE">OID</attrtype><attwidth Sync="TRUE">4</attwidth><atprecis Sync="TRUE">0</atprecis><attscale Sync="TRUE">0</attscale><attrdef Sync="TRUE">Internal feature number.</attrdef><attrdefs Sync="TRUE">Esri</attrdefs><attrdomv><udom Sync="TRUE">Sequential unique whole numbers that are automatically generated.</udom></attrdomv></attr><attr><attrlabl Sync="TRUE">Shape</attrlabl><attalias Sync="TRUE">Shape</attalias><attrtype Sync="TRUE">Geometry</attrtype><attwidth Sync="TRUE">0</attwidth><atprecis Sync="TRUE">0</atprecis><attscale Sync="TRUE">0</attscale><attrdef Sync="TRUE">Feature geometry.</attrdef><attrdefs Sync="TRUE">Esri</attrdefs><attrdomv><udom Sync="TRUE">Coordinates defining the features.</udom></attrdomv></attr><attr><attrlabl Sync="TRUE">OBJECTID</attrlabl><attalias Sync="TRUE">OBJECTID</attalias><attrtype Sync="TRUE">Integer</attrtype><attwidth Sync="TRUE">10</attwidth><atprecis Sync="TRUE">10</atprecis><attscale Sync="TRUE">0</attscale></attr><attr><attrlabl Sync="TRUE">Shape_Leng</attrlabl><attalias Sync="TRUE">Shape_Leng</attalias><attrtype Sync="TRUE">Double</attrtype><attwidth Sync="TRUE">19</attwidth><atprecis Sync="TRUE">0</atprecis><attscale Sync="TRUE">0</attscale></attr></detailed></eainfo><mdDateSt Sync="TRUE">20170722</mdDateSt></metadata>
