# Supplementary material for: High-resolution prediction of American red squirrel in Interior Alaska: a role model for conservation using open access data, machine learning, GIS and LIDAR
Source: PeerJ. 2021 Sep 14;9:e11830. doi: 10.7717/peerj.11830 (PMC8447940; doi:10.7717/peerj.11830)
Supplement: Supplemental Information 26 — All metadata contents provided by the Alaska Division for Geographic and Geophysical Surveys for the used LIDAR dataset. [file peerj-09-11830-s026.zip]

Archive with 38 entries (37 files):
- metadata/
- metadata/Permafrost_Tunnel_Boundary.dbf
- metadata/footprint.sbx
- metadata/AK_Fairbanks-NSBorough_2010.zip
- metadata/footprint.dbf
- metadata/metadata_LAS.xml
- metadata/Permafrost_Tunnel_Surveyed_Boundary.shx
- metadata/Permafrost_Tunnel_QC_Results.pdf
- metadata/Permafrost_Tunnel_Surveyed_Boundary.prj
- metadata/Permafrost_Tunnel_Boundary.shx
- metadata/Tile_Index.shp.xml
- metadata/Permafrost_Tunnel_Lidar_Report.pdf
- metadata/Permafrost_Tunnel_Surveyed_Boundary.dxf
- metadata/FNSB-LiDAR_Project-Control-Summaries.xls
- metadata/Permafrost_Tunnel_Boundary.shp
- metadata/Permafrost_Tunnel_Boundary.dxf
- metadata/Permafrost_Tunnel_Surveyed_Boundary.dbf
- metadata/Permafrost_Tunnel_Surveyed_Boundary.shp
- metadata/Permafrost_Tunnel_Boundary.shp.xml
- metadata/footprint.shp.xml
- metadata/FNSB_LiDAR-MAPPING_Survey-Report_2010-11-02.pdf
- metadata/Tile_Index.shx
- metadata/Permafrost_Tunnel_Boundary.prj
- metadata/.listing
- metadata/FNSB_LiDAR_Survey-_-Mapping-Narative_2010-11-02.pdf
- metadata/FNSB-LiDAR_Check_Shots_and_Summaries.2010-11-02.xls
- metadata/Fairbanks_Lidar_QC_Analysis.pdf
- metadata/footprint.prj
- metadata/footprint.shx
- metadata/AK_Fairbanks-North-Star-Borough_2010.xml
- metadata/footprint.shp
- metadata/footprint.sbn
- metadata/Tile_Index.prj
- metadata/Tile_Index.shp
- metadata/AK_Fairbanks-North-Star-Borough_2010.pdf
- metadata/Fairbanks_Lidar_Report.pdf
- metadata/Tile_Index.dbf
- metadata/100109_LIDAR_Calibration_Report.pdf
