# Supplementary material for: High-resolution prediction of American red squirrel in Interior Alaska: a role model for conservation using open access data, machine learning, GIS and LIDAR
Source: PeerJ. 2021 Sep 14;9:e11830. doi: 10.7717/peerj.11830 (PMC8447940; doi:10.7717/peerj.11830)
Supplement: Supplemental Information 26 — All metadata contents provided by the Alaska Division for Geographic and Geophysical Surveys for the used LIDAR dataset. [file peerj-09-11830-s026.zip › metadata/metadata_LAS.xml]

<?xml version="1.0" encoding="utf-8" standalone="no" ?>
<metadata xmlns:xsi="http://www.w3.org/2001/XMLSchema-instance" xsi:schemaLocation="http://www.fgdc.gov/metadata/fgdc-std-001-1998.xsd">
  <idinfo>
    <citation>
      <citeinfo>
        <origin>Aero-Metric, Inc.</origin>
        <pubdate>20101118</pubdate>
        <title>Permafrost Tunnel LAS</title>
        <edition>1.0</edition>
        <geoform>digital point data</geoform>
      </citeinfo>
    </citation>
    <descript>
      <abstract>
This delivery contains lidar point data in LAS format, classified in the following manner, Class 1: Unclassified, Class 2: Ground, Class 12: Overlap (Unclassified).

The following are the collection parameters and equipment used to create these data sets:
Aircraft: Cessna 320 (43Q)
lidar System: Optech ALTM Gemini (03SEN145)
Approximate Collection Altitude (Above Mean Terrain): 1400 meters
Ground Speed: 150 kts
lidar Pulse Rate Frequency: 70 kHz
Mirror Scan Frequency: 48 Hz
Scan Angle (+/-): 12 degrees

Accuracy statements are based on areas of moderate terrain, with points classified as ground. Diminished accuracies are to be expected in areas of extreme terrain and dense vegetation. The accuracy of each point is expected to meet the vertical accuracy standard, derived products may be less accurate in areas of extreme terrain and dense vegetation due to a lesser number of points defining the ground in these areas.

Classified data sets such as this one may have varying posting due to some pulses not reaching the ground.
  </abstract>
  <purpose>The purpose of this data set is to provide a source for current and accurate digital elevation models (DEM) with vertical accuracy of 0.50 foot or better and with a nominal point spacing of 0.81 meters. This data is not recommended for design grade mapping or engineering without a ground truth survey.</purpose>
</descript>

     <timeperd>
      <timeinfo>
		<mdattim>
          <sngdate>
            <caldate>20100504</caldate>
          </sngdate>
		  <sngdate>
            <caldate>20100506</caldate>
          </sngdate>
		</mdattim>
      </timeinfo>
      <current>
        ground condition</current>
    </timeperd>
    <status>
      <progress>Complete</progress>
      <update>None Planned</update>
    </status>
    <spdom>
      <bounding>
<westbc>-147.625105972</westbc>
<northbc>64.953836111</northbc>
<eastbc>-147.612730861</eastbc>
<southbc>64.948542917</southbc>
      </bounding>   
    </spdom>
    <keywords>
      <theme>
        <themekt>None</themekt>
        <themekey>Elevation</themekey>
        <themekey>Topography</themekey>
        <themekey>Remote Sensing</themekey>
        <themekey>Lidar</themekey>
        <themekey>Laser</themekey>
        <themekey>Terrain</themekey>
        <themekey>Ground</themekey>
      </theme>
      <place>
        <placekt>None</placekt>
        <placekey>USA</placekey>
        <placekey>Alaska</placekey>
		<placekey>Fairbanks North Star Borough</placekey>
        <placekey>Permafrost Tunnel</placekey>
      </place>
      <stratum>
        <stratkt>None</stratkt>
        <stratkey>Ground</stratkey>
      </stratum>
      <temporal>
        <tempkt>None</tempkt>
        <tempkey>May</tempkey>
        <tempkey>2010</tempkey>
      </temporal>
    </keywords>
    <accconst>License</accconst>
    <useconst>None</useconst>
    <ptcontac>
      <cntinfo>
        <cntorgp>
          <cntorg>Aero-Metric, Inc.</cntorg>
          <cntper>Lidar Production Manager</cntper>
        </cntorgp>
        <cntaddr>
          <addrtype>mailing and physical address</addrtype>
          <address>2014 Merrill Field Drive</address>
          <city>Anchorage</city>
          <state>Alaska</state>
          <postal>99501-4116</postal>
          <country>USA</country>
        </cntaddr>
        <cntvoice>(907) 272-4495</cntvoice>
        <cntfax>(907) 274-3265</cntfax>
        <cntemail>aerometric@aerometric.com</cntemail>
        <hours>8:00 am to 5:00 pm Alaska Standard Time</hours>
      </cntinfo>
    </ptcontac>
    <native>Microsoft Windows 2000 Version 5.0 (Build 2195) Service Pack 4; lidarTools 1.0.9</native>
  </idinfo>
  <dataqual>
      <attracc></attracc>
      <complete>Complete</complete>
      <posacc>
        <horizpa>
          <horizpar>All these data products were acquired at 1400 meters above mean terrain (AMT) and have a horizontal accuracy of 0.40 meters, with a nominal point spacing of 0.81 meters as per manufacturer's specifications, not field verified.</horizpar>
        </horizpa>
        <vertacc>
          <vertaccr>This value was computed by verifying the lidar data against ground surveyed points provided by DOWL/HKM.  We recommend a ground truth survey of the data set. Without the ground truth survey check this data is not recommended for design grade mapping or engineering.</vertaccr>
          <qvertpa>
            <vertaccv>0.129 U.S. Survey Feet</vertaccv>
            <vertacce>This value was computed by verifying the lidar data against ground surveyed points in open terrain. Vegetated and/or sloped terrain may yield diminished accuracies. </vertacce>
          </qvertpa>
        </vertacc>
      </posacc>
      <lineage>
        <srcinfo>
          <srctime>
            <timeinfo>
				 <mdattim>
				  <sngdate>
					<caldate>20100504</caldate>
				  </sngdate>
				  <sngdate>
					<caldate>20100506</caldate>
				  </sngdate>
				</mdattim>
            </timeinfo>
            <srccurr>ground condition</srccurr>
          </srctime>
        </srcinfo>
        <procstep>
          <procdesc>Create a smoothed-best estimated trajectory (SBET) of the sensor at a rate of 200 Hz, by integrating the airborne GPS and IMU data.</procdesc>
		  <procdate>20100513-20100521</procdate>
        </procstep>
        <procstep>
          <procdesc>Integrate SBET and raw laser data to produce point cloud data in LAS 1.2 format for each flight line.</procdesc>
		  <procdate>20100513-20100521</procdate>
        </procstep>
        <procstep>
          <procdesc>Automated classification of the bare-earth data from the lidar point cloud using a series of algorithms customized for the types of terrain encountered in the project.</procdesc>
		  <procdate>20100617</procdate>
        </procstep>
        <procstep>
          <procdesc>Manual classification of any data which appears to be bare-earth but was not properly classified using the automated methods.</procdesc>
		  <procdate>20100617-20100910</procdate>
        </procstep>
        <procstep>
          <procdesc>Lidar data verified using control points, provided by DOWL/HKM along roads throughout the project area.</procdesc>
		  <procdate>20100913-20100917</procdate>
        </procstep>
		<procstep>
          <procdesc>Ground surveyed points collected by DOWL/HKM added to the southeast corner of project area added to lidar data. These points have been added to the las file as class 2, with sythetic point flag (bit 5) turned on.</procdesc>
		  <procdate>20101118</procdate>
        </procstep>

      </lineage>
      <cloud>0</cloud>
  </dataqual>
  <spref>
    <horizsys>
      <planar>
        <gridsys>
          <gridsysn>State Plane Coordinate System 1983</gridsysn>
          <spcs>
            <spcszone>5003</spcszone>
            <transmer>
              <sfctrmer>0.999900</sfctrmer>
              <longcm>-146.0</longcm>
              <latprjo>54.0</latprjo>
              <feast>1640416.7</feast>
              <fnorth>0.0</fnorth>
            </transmer>
          </spcs>
        </gridsys>
        <planci>
          <plance>coordinate pair</plance>
          <coordrep>
            <absres>0.01</absres>
            <ordres>0.01</ordres>
          </coordrep>
          <plandu>U.S. Survey Feet</plandu>
        </planci>
      </planar>
      <geodetic>
        <horizdn>North American Datum of 1983(CORS96) EPOCH 2003.0000</horizdn>
        <ellips>Geodetic Reference System 80</ellips>
        <semiaxis>6378137.000000</semiaxis>
        <denflat>298.257222</denflat>
      </geodetic>
    </horizsys>
      <vertdef>
        <altsys>
          <altdatum>GEOID06</altdatum>
          <altres>0.01</altres>
          <altunits>U.S. Survey Feet</altunits>
          <altenc>Explicit elevation coordinate included with horizontal coordinates</altenc>
        </altsys>
        <depthsys></depthsys>
      </vertdef>
  </spref>
  <eainfo>
    <detailed>
      <enttyp>
        <enttypl>LAS</enttypl>
        <enttypd>Lidar point cloud data in ASPRS LAS v1.2 format</enttypd>
      </enttyp>
    </detailed>
  </eainfo>
  <distinfo>
    <distrib>
      <cntinfo>
        <cntorgp>
          <cntorg>Aero-Metric, Inc.</cntorg>
          <cntper>LIDAR Production Manager</cntper>
        </cntorgp>
        <cntaddr>
          <addrtype>mailing and physical address</addrtype>
          <address>2014 Merrill Field Drive</address>
          <city>Anchorage</city>
          <state>Alaska</state>
          <postal>99501-4116</postal>
          <country>USA</country>
        </cntaddr>
        <cntvoice>907-272-4495</cntvoice>
        <cntfax>907-274-3265</cntfax>
        <cntemail>aerometric@aerometric.com</cntemail>
        <hours>8:00 am to 5:00 pm Alaska Time</hours>
      </cntinfo>
    </distrib>
    <distliab>
      Aero-Metric, Inc. assumes no liability for the data
being used for purposes other than stated in this document.</distliab>
  </distinfo>
  <metainfo>
    <metd>20100917</metd>
    <metc>
      <cntinfo>
        <cntorgp>
          <cntorg>Aero-Metric, Inc.</cntorg>
          <cntper>LIDAR Production Manager</cntper>
        </cntorgp>
        <cntaddr>
          <addrtype>mailing and physical address</addrtype>
          <address>2014 Merrill Field Drive</address>
          <city>Anchorage</city>
          <state>Alaska</state>
          <postal>99501-4116</postal>
          <country>USA</country>
        </cntaddr>
        <cntvoice>907-272-4495</cntvoice>
        <cntfax>907-274-3265</cntfax>
        <cntemail>aerometric-ak@aerometric-ak.com</cntemail>
        <hours>8:00 am to 5:00 pm Alaska Time</hours>
      </cntinfo>
    </metc>
    <metstdn>FGDC Content Standards for Digital Geospatial Metadata</metstdn>
    <metstdv>FGDC-STD-001-1998</metstdv>
    <mettc>local time</mettc>
  </metainfo>
</metadata>
