# Supplementary material for: High-resolution prediction of American red squirrel in Interior Alaska: a role model for conservation using open access data, machine learning, GIS and LIDAR
Source: PeerJ. 2021 Sep 14;9:e11830. doi: 10.7717/peerj.11830 (PMC8447940; doi:10.7717/peerj.11830)
Supplement: Supplemental Information 26 — All metadata contents provided by the Alaska Division for Geographic and Geophysical Surveys for the used LIDAR dataset. [file peerj-09-11830-s026.zip › metadata/Permafrost_Tunnel_Surveyed_Boundary.prj]

PROJCS["NAD83 / Alaska Zone  3 (ft)",GEOGCS["Geographic Coordinate System",DATUM["D_NAD83",SPHEROID["GRS_1980",6378137,298.2572220960423]],PRIMEM["Greenwich",0],UNIT["Degree",0.017453292519943295]],PROJECTION["Transverse_Mercator"],PARAMETER["scale_factor",0.9999],PARAMETER["central_meridian",-146],PARAMETER["latitude_of_origin",54],PARAMETER["false_easting",1640416.666666667],PARAMETER["false_northing",0],UNIT["Foot_US",0.30480060960121924]]
