# Supplementary material for: High-resolution prediction of American red squirrel in Interior Alaska: a role model for conservation using open access data, machine learning, GIS and LIDAR
Source: PeerJ. 2021 Sep 14;9:e11830. doi: 10.7717/peerj.11830 (PMC8447940; doi:10.7717/peerj.11830)
Supplement: Supplemental Information 26 — All metadata contents provided by the Alaska Division for Geographic and Geophysical Surveys for the used LIDAR dataset. [file peerj-09-11830-s026.zip › metadata/FNSB-LiDAR_Project-Control-Summaries.xls]

## Sheet: Survey Control Points
Horizontal Control - NAD83(2007.00) Alaska State Plane Coordinates, Zone 3, USFeet
Coordinates are NAD83(2007.00) Alaska State Plane Coordinates, Zone 3, in US Feet. The Basis of Coordinates is the NAD83(2007.00) ASPC Zone 3 position of NGS Primary Airport Control Station "FAI A", PID DF3640 as retrieved from the NGS database on July 1, 2008, a 3-1/4" brass cap pipe monument, having coordinates of N=3956198.10967, E=1351803.19115 US Feet. Other horizontal positions shown hereon…
Scale Factor
The Project Combined Scale Factor is 0.99994797534. To convert ground distances to Alaska State Plane Zone 3 (ASPCZ3) grid distances, multiply by a combined scale factor of 0.99994797534. To convert ASPZ3 grid distances to ground distances, multiply by a combined scale factor of 100000000000/99994797534.
Vertical Control - NAVD88, US Feet
Elevations are NAVD88 in US Feet. The Basis of Elevations are USC&GS Bench Mark "G 121", PID TT2770, a 3-3/4" brass cap on stainless steel rod monument, having a value of 499.66 US Feet and USEO Bench Mark "DIKE 23 USE", PID TT2766, a brass cap having a value of 490.90 US Feet; as retreived from the NGS database on July 1, 2008. Other elevations are derived from differential leveling using a Leic…
Primary Control Monuments Held
ID	PID	Northing	Easting	Elevation	Lev./GPS	Description	Survey Point #
FAI A	DF3640	3.9562e+06	1.3518e+06	431.54	Lev.	Brass Cap	551
LIDAR Control Monuments
ID	PID	Northing	Easting	Elevation	Lev./GPS	Description	Survey Point #
BUNKER		3.93334e+06	1.4497e+06	519.03	Lev.	Brass Cap	1
POT STA 400+97.57		3.94531e+06	1.45612e+06	531.35	Lev.	Aluminum Mon	729
Control Monuments
ID	PID	Northing	Easting	Elevation	Lev./GPS	Description	Survey Point #
COLLAGE	TT2844	3.97138e+06	1.35741e+06	522.8	GPS	Brass Cap	705
CRREL		4.00586e+06	1.38894e+06	739.3	GPS	Alcap	403
FAIR-6		3.93107e+06	1.42902e+06	494.433	GPS	Brass Cap	706
GATE		3.90841e+06	1.46444e+06	533.45	GPS	Aluminum Mon	734
GPS CHS 6.4		3.98314e+06	1.42017e+06	611.3	GPS	Aluminum Mon	709
GPS TLC-1		3.94923e+06	1.38013e+06	459.18	Lev.	Alcap on rod	702
INITIAL	TT6711	3.97339e+06	1.38488e+06	1100.65	GPS	Brass Cap	552
PC STA 112+13.17		3.92093e+06	1.44139e+06	525.87	Lev.	Aluminum Mon	708
PI 3 (Tanana)		3.92482e+06	1.42805e+06	497.141	GPS	Brass Cap	707
Q 121	TT2808	4.00459e+06	1.38526e+06	721.4	GPS	Brass Cap	741
RIDGE	DH4891	3.96926e+06	1.35026e+06	458.2	GPS	Brass Cap/Drive Rod	703
U 53	TT2896	3.95407e+06	1.39474e+06	456.8	GPS	Brass Cap	701
XS-TLC-3R		3.94708e+06	1.33308e+06	547.9	GPS	Alcap	704
401		3.95923e+06	1.35592e+06	434.1	GPS	Magnail	401
402		3.92025e+06	1.43956e+06	514.9	GPS	Magnail	402

## Sheet: Horizontal Control Summary
GPS, Traverse, and Sideshot Summaries
File Name	Basis of Bearings		Includes Points	Raw Angular Error Per/Set	Raw Error of Closure	Error of Closure After Adj.
STS01	Static GPS		BUNKER, COLLAGE, CRREL, FAI A, FAIR-6, GATE, CHS 6.4, RIDGE, GPS TLC-1, INITIAL, PC STA 112+13.17, PI 3, POT STA 400+97.57, Q 121, U 53, XS-TLC-3R, 401, 402	N/A	N/A	N/A
