# Supplementary material for: High-resolution prediction of American red squirrel in Interior Alaska: a role model for conservation using open access data, machine learning, GIS and LIDAR
Source: PeerJ. 2021 Sep 14;9:e11830. doi: 10.7717/peerj.11830 (PMC8447940; doi:10.7717/peerj.11830)
Supplement: Supplemental Information 26 — All metadata contents provided by the Alaska Division for Geographic and Geophysical Surveys for the used LIDAR dataset. [file peerj-09-11830-s026.zip › metadata/footprint.shp.xml]

<?xml version="1.0"?>
<!--<!DOCTYPE metadata SYSTEM "http://www.esri.com/metadata/esriprof80.dtd">-->
<metadata xml:lang="en"><Esri><MetaID>{C6EFEB7C-8A46-4ED9-A4E0-82BCDEE0B296}</MetaID><CreaDate>20110830</CreaDate><CreaTime>16493900</CreaTime><SyncOnce>FALSE</SyncOnce><SyncDate>20110830</SyncDate><SyncTime>16530600</SyncTime><ModDate>20110830</ModDate><ModTime>16530600</ModTime><DataProperties><lineage><Process ToolSource="C:\ArcGIS\ArcToolbox\Toolboxes\Data Management Tools.tbx\Merge" Date="20110830" Time="165306">Merge Permafrost_Tunnel_Boundary;Bounds_Main_Block D:\LiDAR\Projects\Alaska\footprint.shp "NAME 'NAME' true true false 24 Text 0 0 ,First,#,Permafrost_Tunnel_Boundary,NAME,-1,-1,Bounds_Main_Block,Name,-1,-1;LAYER 'LAYER' true true false 17 Text 0 0 ,First,#,Permafrost_Tunnel_Boundary,LAYER,-1,-1,Bounds_Main_Block,LAYER,-1,-1;PERIMETER 'PERIMETER' true true false 8 Text 0 0 ,First,#,Permafrost_Tunnel_Boundary,PERIMETER,-1,-1;ENCLOSED_A 'ENCLOSED_A' true true false 12 Text 0 0 ,First,#,Permafrost_Tunnel_Boundary,ENCLOSED_A,-1,-1;Desc_ 'Desc_' true true false 254 Text 0 0 ,First,#,Bounds_Main_Block,Desc_,-1,-1;EntityType 'EntityType' true true false 254 Text 0 0 ,First,#,Bounds_Main_Block,EntityType,-1,-1;EntTypDesc 'EntTypDesc' true true false 254 Text 0 0 ,First,#,Bounds_Main_Block,EntTypDesc,-1,-1;ID 'ID' true true false 8 Double 0 0 ,First,#,Bounds_Main_Block,ID,-1,-1;GUID 'GUID' true true false 254 Text 0 0 ,First,#,Bounds_Main_Block,GUID,-1,-1;LyrName 'LyrName' true true false 254 Text 0 0 ,First,#,Bounds_Main_Block,LyrName,-1,-1;LyrDesc 'LyrDesc' true true false 254 Text 0 0 ,First,#,Bounds_Main_Block,LyrDesc,-1,-1;CentroidX 'CentroidX' true true false 8 Double 0 0 ,First,#,Bounds_Main_Block,CentroidX,-1,-1;CentroidY 'CentroidY' true true false 8 Double 0 0 ,First,#,Bounds_Main_Block,CentroidY,-1,-1;CentroidZ 'CentroidZ' true true false 8 Double 0 0 ,First,#,Bounds_Main_Block,CentroidZ,-1,-1;NumVerts 'NumVerts' true true false 8 Double 0 0 ,First,#,Bounds_Main_Block,NumVerts,-1,-1;EntArea 'EntArea' true true false 8 Double 0 0 ,First,#,Bounds_Main_Block,EntArea,-1,-1;AreaUnit 'AreaUnit' true true false 254 Text 0 0 ,First,#,Bounds_Main_Block,AreaUnit,-1,-1;Shape_Leng 'Shape_Length' false true true 8 Double 0 0 ,First,#,Bounds_Main_Block,Shape_Length,-1,-1;Shape_Area 'Shape_Area' false true true 8 Double 0 0 ,First,#,Bounds_Main_Block,Shape_Area,-1,-1"</Process></lineage></DataProperties></Esri><idinfo><native Sync="TRUE">Microsoft Windows XP Version 5.1 (Build 2600) Service Pack 3; ESRI ArcCatalog 9.3.1.1850</native><descript><langdata Sync="TRUE">en</langdata><abstract>REQUIRED: A brief narrative summary of the data set.</abstract><purpose>REQUIRED: A summary of the intentions with which the data set was developed.</purpose></descript><citation><citeinfo><origin>REQUIRED: The name of an organization or individual that developed the data set.</origin><pubdate>REQUIRED: The date when the data set is published or otherwise made available for release.</pubdate><title Sync="TRUE">footprint</title><ftname Sync="TRUE">footprint</ftname><geoform Sync="TRUE">vector digital data</geoform><onlink Sync="TRUE">\\IGSKBTHIWS536\D\LiDAR\Projects\Alaska\footprint.shp</onlink></citeinfo></citation><timeperd><current>REQUIRED: The basis on which the time period of content information is determined.</current><timeinfo><sngdate><caldate>REQUIRED: The year (and optionally month, or month and day) for which the data set corresponds to the ground.</caldate></sngdate></timeinfo></timeperd><status><progress>REQUIRED: The state of the data set.</progress><update>REQUIRED: The frequency with which changes and additions are made to the data set after the initial data set is completed.</update></status><spdom><bounding><westbc Sync="TRUE">-147.625106</westbc><eastbc Sync="TRUE">-147.612731</eastbc><northbc Sync="TRUE">64.953836</northbc><southbc Sync="TRUE">64.948543</southbc></bounding><lboundng><leftbc Sync="TRUE">1388502.439194</leftbc><rightbc Sync="TRUE">1390373.502625</rightbc><bottombc Sync="TRUE">4004422.572090</bottombc><topbc Sync="TRUE">4006311.422345</topbc></lboundng></spdom><keywords><theme><themekt>REQUIRED: Reference to a formally registered thesaurus or a similar authoritative source of theme keywords.</themekt><themekey>REQUIRED: Common-use word or phrase used to describe the subject of the data set.</themekey></theme></keywords><accconst>REQUIRED: Restrictions and legal prerequisites for accessing the data set.</accconst><useconst>REQUIRED: Restrictions and legal prerequisites for using the data set after access is granted.</useconst><natvform Sync="TRUE">Shapefile</natvform></idinfo><dataIdInfo><envirDesc Sync="TRUE">Microsoft Windows XP Version 5.1 (Build 2600) Service Pack 3; ESRI ArcCatalog 9.3.1.1850</envirDesc><dataLang><languageCode Sync="TRUE" value="en"></languageCode></dataLang><idCitation><resTitle Sync="TRUE">footprint</resTitle><presForm><PresFormCd Sync="TRUE" value="005"></PresFormCd></presForm></idCitation><spatRpType><SpatRepTypCd Sync="TRUE" value="001"></SpatRepTypCd></spatRpType><dataExt><geoEle><GeoBndBox esriExtentType="native"><westBL Sync="TRUE">1388502.439194</westBL><eastBL Sync="TRUE">1390373.502625</eastBL><northBL Sync="TRUE">4006311.422345</northBL><southBL Sync="TRUE">4004422.57209</southBL><exTypeCode Sync="TRUE">1</exTypeCode></GeoBndBox></geoEle></dataExt><geoBox esriExtentType="decdegrees"><westBL Sync="TRUE">-147.625106</westBL><eastBL Sync="TRUE">-147.612731</eastBL><northBL Sync="TRUE">64.953836</northBL><southBL Sync="TRUE">64.948543</southBL><exTypeCode Sync="TRUE">1</exTypeCode></geoBox></dataIdInfo><metainfo><langmeta Sync="TRUE">en</langmeta><metstdn Sync="TRUE">FGDC Content Standards for Digital Geospatial Metadata</metstdn><metstdv Sync="TRUE">FGDC-STD-001-1998</metstdv><mettc Sync="TRUE">local time</mettc><metc><cntinfo><cntorgp><cntper>REQUIRED: The person responsible for the metadata information.</cntper><cntorg>REQUIRED: The organization responsible for the metadata information.</cntorg></cntorgp><cntaddr><addrtype>REQUIRED: The mailing and/or physical address for the organization or individual.</addrtype><city>REQUIRED: The city of the address.</city><state>REQUIRED: The state or province of the address.</state><postal>REQUIRED: The ZIP or other postal code of the address.</postal></cntaddr><cntvoice>REQUIRED: The telephone number by which individuals can speak to the organization or individual.</cntvoice></cntinfo></metc><metd Sync="TRUE">20110830</metd><metextns><onlink Sync="TRUE">http://www.esri.com/metadata/esriprof80.html</onlink><metprof Sync="TRUE">ESRI Metadata Profile</metprof></metextns></metainfo><mdLang><languageCode Sync="TRUE" value="en"></languageCode></mdLang><mdStanName Sync="TRUE">ISO 19115 Geographic Information - Metadata</mdStanName><mdStanVer Sync="TRUE">DIS_ESRI1.0</mdStanVer><mdChar><CharSetCd Sync="TRUE" value="004"></CharSetCd></mdChar><mdHrLv><ScopeCd Sync="TRUE" value="005"></ScopeCd></mdHrLv><mdHrLvName Sync="TRUE">dataset</mdHrLvName><distinfo><resdesc Sync="TRUE">Downloadable Data</resdesc><stdorder><digform><digtinfo><transize Sync="TRUE">0.000</transize><dssize Sync="TRUE">0.000</dssize></digtinfo></digform></stdorder></distinfo><distInfo><distributor><distorTran><onLineSrc><orDesc Sync="TRUE">002</orDesc><linkage Sync="TRUE">file://\\IGSKBTHIWS536\D\LiDAR\Projects\Alaska\footprint.shp</linkage><protocol Sync="TRUE">Local Area Network</protocol></onLineSrc><transSize Sync="TRUE">0.000</transSize></distorTran><distorFormat><formatName Sync="TRUE">Shapefile</formatName></distorFormat></distributor></distInfo><spdoinfo><direct Sync="TRUE">Vector</direct><ptvctinf><esriterm Name="footprint"><efeatyp Sync="TRUE">Simple</efeatyp><efeageom Sync="TRUE">Polygon</efeageom><esritopo Sync="TRUE">FALSE</esritopo><efeacnt Sync="TRUE">0</efeacnt><spindex Sync="TRUE">FALSE</spindex><linrefer Sync="TRUE">FALSE</linrefer></esriterm><sdtsterm Name="footprint"><sdtstype Sync="TRUE">G-polygon</sdtstype><ptvctcnt Sync="TRUE">0</ptvctcnt></sdtsterm></ptvctinf></spdoinfo><spref><horizsys><cordsysn><geogcsn Sync="TRUE">Geographic Coordinate System</geogcsn><projcsn Sync="TRUE">NAD83 / Alaska Zone  3 (ft)</projcsn></cordsysn><planar><planci><plance Sync="TRUE">coordinate pair</plance><plandu Sync="TRUE">survey feet</plandu><coordrep><absres Sync="TRUE">0.000000</absres><ordres Sync="TRUE">0.000000</ordres></coordrep></planci><mapproj><mapprojn Sync="TRUE">Transverse Mercator</mapprojn><transmer><sfctrmer Sync="TRUE">0.999900</sfctrmer><longcm Sync="TRUE">-146.000000</longcm><latprjo Sync="TRUE">54.000000</latprjo><feast Sync="TRUE">1640416.666667</feast><fnorth Sync="TRUE">0.000000</fnorth></transmer></mapproj></planar><geodetic><horizdn Sync="TRUE">D_NAD83</horizdn><ellips Sync="TRUE">Geodetic Reference System 80</ellips><semiaxis Sync="TRUE">6378137.000000</semiaxis><denflat Sync="TRUE">298.257222</denflat></geodetic></horizsys></spref><refSysInfo><RefSystem><refSysID><identCode Sync="TRUE">NAD83 / Alaska Zone  3 (ft)</identCode></refSysID></RefSystem></refSysInfo><spatRepInfo><VectSpatRep><topLvl><TopoLevCd Sync="TRUE" value="001"></TopoLevCd></topLvl><geometObjs Name="footprint"><geoObjTyp><GeoObjTypCd Sync="TRUE" value="001"></GeoObjTypCd></geoObjTyp><geoObjCnt Sync="TRUE">0</geoObjCnt></geometObjs></VectSpatRep></spatRepInfo><eainfo><detailed Name="footprint"><enttyp><enttypl Sync="TRUE">footprint</enttypl><enttypt Sync="TRUE">Feature Class</enttypt><enttypc Sync="TRUE">0</enttypc></enttyp><attr><attrlabl Sync="TRUE">FID</attrlabl><attalias Sync="TRUE">FID</attalias><attrtype Sync="TRUE">OID</attrtype><attwidth Sync="TRUE">4</attwidth><atprecis Sync="TRUE">0</atprecis><attscale Sync="TRUE">0</attscale><attrdef Sync="TRUE">Internal feature number.</attrdef><attrdefs Sync="TRUE">ESRI</attrdefs><attrdomv><udom Sync="TRUE">Sequential unique whole numbers that are automatically generated.</udom></attrdomv></attr><attr><attrlabl Sync="TRUE">Shape</attrlabl><attalias Sync="TRUE">Shape</attalias><attrtype Sync="TRUE">Geometry</attrtype><attwidth Sync="TRUE">0</attwidth><atprecis Sync="TRUE">0</atprecis><attscale Sync="TRUE">0</attscale><attrdef Sync="TRUE">Feature geometry.</attrdef><attrdefs Sync="TRUE">ESRI</attrdefs><attrdomv><udom Sync="TRUE">Coordinates defining the features.</udom></attrdomv></attr><attr><attrlabl Sync="TRUE">NAME</attrlabl><attalias Sync="TRUE">NAME</attalias><attrtype Sync="TRUE">String</attrtype><attwidth Sync="TRUE">24</attwidth></attr><attr><attrlabl Sync="TRUE">LAYER</attrlabl><attalias Sync="TRUE">LAYER</attalias><attrtype Sync="TRUE">String</attrtype><attwidth Sync="TRUE">17</attwidth></attr><attr><attrlabl Sync="TRUE">PERIMETER</attrlabl><attalias Sync="TRUE">PERIMETER</attalias><attrtype Sync="TRUE">String</attrtype><attwidth Sync="TRUE">8</attwidth></attr><attr><attrlabl Sync="TRUE">ENCLOSED_A</attrlabl><attalias Sync="TRUE">ENCLOSED_A</attalias><attrtype Sync="TRUE">String</attrtype><attwidth Sync="TRUE">12</attwidth></attr><attr><attrlabl Sync="TRUE">Desc_</attrlabl><attalias Sync="TRUE">Desc_</attalias><attrtype Sync="TRUE">String</attrtype><attwidth Sync="TRUE">254</attwidth></attr><attr><attrlabl Sync="TRUE">EntityType</attrlabl><attalias Sync="TRUE">EntityType</attalias><attrtype Sync="TRUE">String</attrtype><attwidth Sync="TRUE">254</attwidth></attr><attr><attrlabl Sync="TRUE">EntTypDesc</attrlabl><attalias Sync="TRUE">EntTypDesc</attalias><attrtype Sync="TRUE">String</attrtype><attwidth Sync="TRUE">254</attwidth></attr><attr><attrlabl Sync="TRUE">ID</attrlabl><attalias Sync="TRUE">ID</attalias><attrtype Sync="TRUE">Float</attrtype><attwidth Sync="TRUE">19</attwidth><atnumdec Sync="TRUE">11</atnumdec></attr><attr><attrlabl Sync="TRUE">GUID</attrlabl><attalias Sync="TRUE">GUID</attalias><attrtype Sync="TRUE">String</attrtype><attwidth Sync="TRUE">254</attwidth></attr><attr><attrlabl Sync="TRUE">LyrName</attrlabl><attalias Sync="TRUE">LyrName</attalias><attrtype Sync="TRUE">String</attrtype><attwidth Sync="TRUE">254</attwidth></attr><attr><attrlabl Sync="TRUE">LyrDesc</attrlabl><attalias Sync="TRUE">LyrDesc</attalias><attrtype Sync="TRUE">String</attrtype><attwidth Sync="TRUE">254</attwidth></attr><attr><attrlabl Sync="TRUE">CentroidX</attrlabl><attalias Sync="TRUE">CentroidX</attalias><attrtype Sync="TRUE">Float</attrtype><attwidth Sync="TRUE">19</attwidth><atnumdec Sync="TRUE">11</atnumdec></attr><attr><attrlabl Sync="TRUE">CentroidY</attrlabl><attalias Sync="TRUE">CentroidY</attalias><attrtype Sync="TRUE">Float</attrtype><attwidth Sync="TRUE">19</attwidth><atnumdec Sync="TRUE">11</atnumdec></attr><attr><attrlabl Sync="TRUE">CentroidZ</attrlabl><attalias Sync="TRUE">CentroidZ</attalias><attrtype Sync="TRUE">Float</attrtype><attwidth Sync="TRUE">19</attwidth><atnumdec Sync="TRUE">11</atnumdec></attr><attr><attrlabl Sync="TRUE">NumVerts</attrlabl><attalias Sync="TRUE">NumVerts</attalias><attrtype Sync="TRUE">Float</attrtype><attwidth Sync="TRUE">19</attwidth><atnumdec Sync="TRUE">11</atnumdec></attr><attr><attrlabl Sync="TRUE">EntArea</attrlabl><attalias Sync="TRUE">EntArea</attalias><attrtype Sync="TRUE">Float</attrtype><attwidth Sync="TRUE">19</attwidth><atnumdec Sync="TRUE">11</atnumdec></attr><attr><attrlabl Sync="TRUE">AreaUnit</attrlabl><attalias Sync="TRUE">AreaUnit</attalias><attrtype Sync="TRUE">String</attrtype><attwidth Sync="TRUE">254</attwidth></attr><attr><attrlabl Sync="TRUE">Shape_Leng</attrlabl><attalias Sync="TRUE">Shape_Leng</attalias><attrtype Sync="TRUE">Float</attrtype><attwidth Sync="TRUE">19</attwidth><atnumdec Sync="TRUE">11</atnumdec></attr><attr><attrlabl Sync="TRUE">Shape_Area</attrlabl><attalias Sync="TRUE">Shape_Area</attalias><attrtype Sync="TRUE">Float</attrtype><attwidth Sync="TRUE">19</attwidth><attrdef Sync="TRUE">Area of feature in internal units squared.</attrdef><attrdefs Sync="TRUE">ESRI</attrdefs><attrdomv><udom Sync="TRUE">Positive real numbers that are automatically generated.</udom></attrdomv><atnumdec Sync="TRUE">11</atnumdec></attr></detailed></eainfo><mdDateSt Sync="TRUE">20110830</mdDateSt></metadata>
