# Supplementary material for: High-resolution prediction of American red squirrel in Interior Alaska: a role model for conservation using open access data, machine learning, GIS and LIDAR
Source: PeerJ. 2021 Sep 14;9:e11830. doi: 10.7717/peerj.11830 (PMC8447940; doi:10.7717/peerj.11830)
Supplement: Supplemental Information 26 — All metadata contents provided by the Alaska Division for Geographic and Geophysical Surveys for the used LIDAR dataset. [file peerj-09-11830-s026.zip › metadata/FNSB-LiDAR_Check_Shots_and_Summaries.2010-11-02.xls]

## Sheet: Explanation of Tabs
DOWL HKM performed check shot surveys for this project based on existing site control monuments at various locations throughout the mapping limits. Check shot surveys were performed in April and May of 2010 to coincide with the LiDAR acquisition, which was performed in early May. Check shot surveys were performed using Real Time Kinematic (RTK) GPS methods and appropriate quality assurance proced…
The purpose of the surveys is to determine how well the LIDAR performed. Aero-Metric’s accuracy statements are based on areas of moderate terrain and minimal vegetation. Diminished accuracies are to be expected in areas of extreme terrain and dense vegetation. The accuracy of each LIDAR point is expected to meet the vertical accuracy standard; however, derived products may be less accurate in ext…
Tab 1.	FNSB General Summary. This is a statistical analysis of 880 check shots scattered throughout the project, which were taken in various types of terrain and vegetative cover. Shots were grouped into five general categories as noted in the spreadsheet. These are the results used to report the accuracy of the LiDAR surface in the final report.
Tab 2.	FNSB Detailed Summary. This is a statistical analysis of the same 880 check shots shown in Tab 1. When the shots were collected, the density of grass, brush, and forest cover was also noted. This purpose of this report is to show the difference between shots that were collected in heavy vegetation vs. lighter vegetation.
Tab 3.	FNSB Checkshot List. This is a list of the checkshots used in the summaries noted in Tabs 1 and 2.
Tab 4.	Permafrost General Summary. This is a statisical analysis of 118 check shots taken throughout the CRREL Permafrost site north of Fairbanks. Shots were taken in various types of terrain and vegetative cover and grouped into five general categories as noted in the spreadsheet. These are the results used to report the accuracy of the LiDAR surface for the Permafrost site. They were also included in …
Tab 5.	Permafrost Detailed Summary. This is a statistical analysis of the same 118 check shots shown in Tab 4. When the shots were collected, the density of grass, brush, and forest cover was also noted. The purpose of this report is to show the difference between shots that were collected in heavy vegetation vs. lighter vegetation.
Tab 6.	Moose Creek Dam X-Sections. Under a separate task order, DOWL HKM performed LiDAR mapping for Moose Creek Dam and the upstream floodway during the same time frame as the FNSB LiDAR mapping. Cross sections of the dam were taken at 29 locations, extending 500 feet each side of the centerline of the dam. Shots were taken to define the cross section and not necessarily at locations suited for verifyi…
Tab 7.	Moose Creek Dam Floodway. This is a supplemental report to show the results of 406 points collected during the cross section survey for Moose Creek Dam. These points are located within the floodway on the upstream side of the dam.
Tab 8.	Ft. Wainwright Checkshots. DOWL HKM performed a variety of surveys for the Alaska District at Ft. Wainwright since 1995. The points in this file were taken on hard surfaces from several of those surveys; however, we cannot be sure that some of the surfaces have not been altered since the surveys were performed. This is a supplemental report to show the results of points taken from these surveys; …

## Sheet: 1. FNSB General Summary
Fairbanks North Star Borough QC Summary
All Check Shots Classified by Vegetation Cover
File	Mean (ft)	Median (ft)	Mode (ft)	Kurtosis	Skew	Minimum (ft)	Maximum (ft)	Range (ft)	Count	RMSE - 95% (ft)
Pavement	0.071	0.079	0.079	0.839	-0.219	-0.102	0.227	0.329	28	0.188
Open Terrain	-0.022	-0.023	-0.023	0.567	0.033	-0.551	0.454	1.005	445	0.308
Grass	0.138	0.144	0.005	1.223	0.153	-0.734	0.914	1.648	205	0.533
Brush	0.309	0.337	0.201	-0.317	0.121	-0.233	0.998	1.231	83	0.796
Forest	0.188	0.197	-0.217	10.237	-1.882	-1.377	0.65	2.027	119	0.625
All Points	0.078	0.049	0.005	2.41	0.278	-1.377	0.998	2.375	880	0.478

## Sheet: 2. FNSB Detailed Summary
Fairbanks North Star Borough Detailed QC Summary
File	Mean (ft)	Median (ft)	Mode (ft)	Kurtosis	Skew	Minimum (ft)	Maximum (ft)	Range (ft)	Count	RMSE - 95% (ft)
01_Smooth_Surface_No_Grass_No_Brush_No_Forest	-0.02	-0.017	-0.023	0.715	-0.093	-0.551	0.454	1.005	439	0.3
02_Smooth_Surface_Light_Grass_No_Brush_No_Forest	0.04	0.052	0.005	4.079	-1.249	-0.734	0.391	1.125	73	0.355
03_Smooth_Surface_Light_Grass_Light_Brush_No_Forest*	*	*	*	*	*	*	*	*	*	*
04_Smooth_Surface_Light_Grass_Light_Brush_Light_Forest	*	*	*	*	*	*	*	*	*	*
05_Smooth_Surface_Light_Grass_Light_Brush_Medium_Forest	0.052	0.034	N/A	2.354	1.46	-0.108	0.358	0.466	5	NA
06_Smooth_Surface_Light_Grass_Medium_Brush_No_Forest	0.021	0.029	N/A	-0.731	-0.459	-0.116	0.128	0.244	6	NA
07_Smooth_Surface_Light_Grass_Medium_Brush_Light_Forest	0.1	0.082	0.031	2.025	0.921	-0.143	0.448	0.591	14	0.333
08_Smooth_Surface_Light_Grass_Dense_Brush_No_Forest	0.393	0.402	N/A	2.207	-1.43	0.231	0.475	0.244	5	NA
09_Smooth_Surface_Medium_Grass_No_Brush_No_Forest	0.251	0.228	N/A	0.117	0.754	-0.06	0.752	0.812	23	0.639
10_Smooth_Surface_Medium_Grass_Light_Brush_No_Forest	0.4	0.418	N/A	-0.12	-0.565	0.201	0.565	0.364	4	NA
11_Smooth_Surface_Medium_Grass_Light_Brush_Light_Forest	0.016	0.12	N/A	8.408	-2.742	-1.377	0.384	1.761	12	NA
12_Smooth_Surface_Medium_Grass_Light_Brush_Medium_Forest*	*	*	*	*	*	*	*	*	*	*
13_Smooth_Surface_Medium_Grass_Medium_Brush_No_Forest	0.367	0.371	N/A	-1.155	0.214	0.034	0.818	0.784	14	NA
14_Rough_Surface_No_Grass_No_Brush_No_Forest	0.029	0.009	-0.153	-0.801	0.238	-0.251	0.415	0.666	34	0.337
15_Rough_Surface_Light_Grass_No_Brush_No_Forest	0.117	0.124	0.371	-0.265	-0.014	-0.467	0.628	1.095	34	0.537
16_Rough_Surface_Light_Grass_Light_Brush_Light_Forest	0.332	0.378	0.231	-1.016	-0.337	-0.096	0.65	0.746	29	0.774
17_Rough_Surface_Light_Grass_Light_Brush_Medium_Forest	0.22	0.209	0.257	-2.685	0.213	0.179	0.257	0.078	5	NA
18_Rough_Surface_Light_Grass_Medium_Brush_Light_Forest	0.262	0.275	N/A	1.05	-0.321	-0.217	0.582	0.799	28	0.61
19_Rough_Surface_Light_Grass_Medium_Brush_Medium_Forest*	*	*	*	*	*	*	*	*	*	*
20_Rough_Surface_Medium_Grass_No_Brush_No_Forest	0.24	0.256	N/A	0.325	0.181	-0.356	0.914	1.27	52	0.696
21_Rough_Surface_Medium_Grass_Light_Brush_No_Forest*	0.198	0.233	0.401	-0.97	-0.381	-0.233	0.554	0.787	32	0.594
22_Rough_Surface_Medium_Grass_Light_Brush_Light_Forest	*	*	*	*	*	*	*	*	*	*
23_Rough_Surface_Medium_Grass_Medium_Brush_No_Forest	0.506	0.506	N/A	N/A	N/A	0.19	0.821	0.631	2	NA
24_Rough_Surface_Medium_Grass_Medium_Brush_Light_Forest	0.017	0.034	N/A	0.758	-0.154	-0.476	0.476	0.952	20	0.412
25_Rough_Surface_Medium_Grass_Medium_Brush_Medium_Forest	0.336	0.305	N/A	2.328	1.525	0.255	0.481	0.226	4	NA
26_Bumpy_Surface_No_Grass_No_Brush_No_Forest*	*	*	*	*	*	*	*	*	*	*
27_Bumpy_Surface_Light_Grass_No_Brush_No_Forest	0.131	0.151	N/A	-0.275	-0.399	-0.3	0.415	0.715	17	NA
28_Bumpy_Surface_Light_Grass_Light_Brush_No_Forest	0.25	0.292	N/A	3.115	-1.731	0.076	0.338	0.262	4	NA
29_Bumpy_Surface_Light_Grass_Medium_Brush_Light_Forest*	*	*	*	*	*	*	*	*	*	*
30_Bumpy_Surface_Medium_Grass_Medium_Brush_Medium_Forest	0.387	0.387	N/A	N/A	N/A	0.309	0.465	0.156	2	NA
31_Bumpy_Surface_Dense_Grass_Medium_Brush_No_Forest	0.528	0.578	N/A	-0.33	-0.155	0.061	0.998	0.937	16	1.139
32_Bumpy_Surface_Light_Grass_No_Brush_No_Forest	0.146	0.149	N/A	0.993	-0.852	-0.062	0.283	0.345	6	NA
*All points in this class were outside the project area

## Sheet: 3. FNSB Checkshot List
Point	Northing	Easting	Elevation	Description
1000	3.96528e+06	1.38911e+06	452.021	Paved Surface
1001	3.96528e+06	1.38916e+06	451.998	Paved Surface
1002	3.96527e+06	1.38921e+06	452.036	Paved Surface
1003	3.96527e+06	1.38926e+06	452.15	Paved Surface
1004	3.96527e+06	1.38931e+06	452.045	Paved Surface
1005	3.96527e+06	1.38936e+06	452.342	Paved Surface
1006	3.96527e+06	1.38941e+06	452.288	Paved Surface
1007	3.96527e+06	1.38946e+06	452.272	Paved Surface
1008	3.96576e+06	1.38932e+06	451.861	Paved Surface
1009	3.96574e+06	1.38928e+06	451.897	Paved Surface
1010	3.96573e+06	1.38925e+06	451.775	Paved Surface
1011	3.96571e+06	1.38921e+06	451.93	Paved Surface
1012	3.9657e+06	1.38918e+06	451.89	Paved Surface
1013	3.96569e+06	1.38914e+06	451.717	Paved Surface
1014	3.96568e+06	1.38911e+06	451.89	Paved Surface
1015	3.96148e+06	1.3915e+06	454.226	Paved Surface
1016	3.96148e+06	1.39122e+06	452.012	Paved Surface
1017	3.96148e+06	1.39127e+06	452.266	Paved Surface
1018	3.96148e+06	1.39132e+06	452.647	Paved Surface
1019	3.96148e+06	1.39137e+06	453.006	Paved Surface
1020	3.96148e+06	1.39141e+06	453.609	Paved Surface
1021	3.96106e+06	1.38553e+06	452.851	Paved Surface
1022	3.96106e+06	1.38548e+06	452.802	Paved Surface
1023	3.96106e+06	1.38543e+06	452.564	Paved Surface
1024	3.96106e+06	1.38538e+06	452.442	Paved Surface
1025	3.96106e+06	1.38533e+06	452.456	Paved Surface
1026	3.96215e+06	1.38643e+06	451.822	Paved Surface
1027	3.96218e+06	1.38644e+06	451.956	Paved Surface
1028	3.96213e+06	1.38643e+06	451.776	Paved Surface
1029	3.96212e+06	1.38642e+06	451.765	Paved Surface
1030	3.96224e+06	1.38645e+06	452.138	Paved Surface
1031	3.962e+06	1.38852e+06	452.835	Paved Surface
1032	3.962e+06	1.38847e+06	452.685	Paved Surface
1033	3.962e+06	1.38842e+06	452.507	Paved Surface
1034	3.962e+06	1.38836e+06	452.325	Paved Surface
1035	3.962e+06	1.38831e+06	452.144	Paved Surface
1036	3.96101e+06	1.38813e+06	453.546	Paved Surface
1037	3.96101e+06	1.38818e+06	453.563	Paved Surface
1038	3.96102e+06	1.38823e+06	453.494	Paved Surface
1039	3.96102e+06	1.38828e+06	453.61	Paved Surface
1040	3.96102e+06	1.38833e+06	453.628	Paved Surface
1041	3.95857e+06	1.37967e+06	447.41	Paved Surface
1042	3.95862e+06	1.37967e+06	447.276	Paved Surface
1043	3.95867e+06	1.37968e+06	446.815	Paved Surface
1044	3.95872e+06	1.37968e+06	446.86	Paved Surface
1045	3.95876e+06	1.37968e+06	447.088	Paved Surface
1046	3.95881e+06	1.37968e+06	447.413	Paved Surface
1047	3.95886e+06	1.37968e+06	447.678	Paved Surface
1048	3.95872e+06	1.37964e+06	447.017	Paved Surface
1049	3.95871e+06	1.37972e+06	446.894	Paved Surface
1050	3.95871e+06	1.37974e+06	447.204	Paved Surface
1051	3.95871e+06	1.37979e+06	447.621	Paved Surface
1052	3.95959e+06	1.37968e+06	448.567	Paved Surface
1053	3.95959e+06	1.37971e+06	448.762	Paved Surface
1054	3.95959e+06	1.37974e+06	448.458	Paved Surface
1055	3.95959e+06	1.37978e+06	448.385	Paved Surface
1056	3.95959e+06	1.37983e+06	448.202	Paved Surface
1057	3.95949e+06	1.37971e+06	448.168	Paved Surface
1058	3.95954e+06	1.37971e+06	448.467	Paved Surface
1059	3.95959e+06	1.37971e+06	448.765	Paved Surface
1060	3.95964e+06	1.37971e+06	448.716	Paved Surface
1061	3.95965e+06	1.37971e+06	448.635	Paved Surface
1062	3.95963e+06	1.37867e+06	447.655	Paved Surface
1063	3.95963e+06	1.37872e+06	447.823	Paved Surface
1064	3.95963e+06	1.37878e+06	447.979	Paved Surface
1065	3.9596e+06	1.37876e+06	448.176	Paved Surface
1066	3.95963e+06	1.37876e+06	448.234	Paved Surface
1067	3.95965e+06	1.37876e+06	448.216	Paved Surface
1068	3.95966e+06	1.37793e+06	447.731	Paved Surface
1069	3.95966e+06	1.37788e+06	447.966	Paved Surface
1070	3.95966e+06	1.37785e+06	447.815	Paved Surface
1071	3.96052e+06	1.3785e+06	447.462	Paved Surface
1072	3.96052e+06	1.37845e+06	447.644	Paved Surface
1073	3.96052e+06	1.37839e+06	447.936	Paved Surface
1074	3.96052e+06	1.37835e+06	448.019	Paved Surface
1075	3.96052e+06	1.3783e+06	448.326	Paved Surface
1076	3.96052e+06	1.37825e+06	448.522	Paved Surface
1077	3.96125e+06	1.37852e+06	448.182	Paved Surface
1078	3.96125e+06	1.37848e+06	448.008	Paved Surface
1079	3.96125e+06	1.37843e+06	447.836	Paved Surface
1080	3.96126e+06	1.37839e+06	447.948	Paved Surface
1081	3.96138e+06	1.37843e+06	447.424	Paved Surface
1082	3.96133e+06	1.37842e+06	447.543	Paved Surface
1083	3.96129e+06	1.37842e+06	447.674	Paved Surface
1084	3.96125e+06	1.37842e+06	447.915	Paved Surface
1085	3.96117e+06	1.37842e+06	448.169	Paved Surface
1086	3.96112e+06	1.37842e+06	448.243	Paved Surface
1087	3.96052e+06	1.3784e+06	447.96	Paved Surface
1088	3.96056e+06	1.3784e+06	447.875	Paved Surface
1089	3.96061e+06	1.3784e+06	448.082	Paved Surface
1090	3.96167e+06	1.37508e+06	447.773	Paved Surface
1091	3.96167e+06	1.37503e+06	447.187	Paved Surface
1092	3.96167e+06	1.37499e+06	446.723	Paved Surface
1093	3.96167e+06	1.3754e+06	448.893	Paved Surface
1094	3.96167e+06	1.37534e+06	448.991	Paved Surface
1095	3.96167e+06	1.37529e+06	448.875	Paved Surface
1096	3.96167e+06	1.37524e+06	448.961	Paved Surface
1097	3.96167e+06	1.37519e+06	448.703	Paved Surface
1098	3.96167e+06	1.37513e+06	448.325	Paved Surface
1099	3.96167e+06	1.37508e+06	447.734	Paved Surface
1100	3.96174e+06	1.37524e+06	448.559	Paved Surface
1101	3.96172e+06	1.37524e+06	448.633	Paved Surface
1102	3.9622e+06	1.37529e+06	446.377	Paved Surface
1103	3.9622e+06	1.37525e+06	446.331	Paved Surface
1104	3.9622e+06	1.37519e+06	446.208	Paved Surface
1105	3.9622e+06	1.37513e+06	445.788	Paved Surface
1106	3.9622e+06	1.37508e+06	445.566	Paved Surface
1107	3.9622e+06	1.37503e+06	445.366	Paved Surface
1108	3.9622e+06	1.37497e+06	445.141	Paved Surface
1109	3.9622e+06	1.37492e+06	444.835	Paved Surface
1110	3.9622e+06	1.37487e+06	444.616	Paved Surface
1111	3.9622e+06	1.37525e+06	446.328	Paved Surface
1112	3.95966e+06	1.37971e+06	448.565	Paved Surface
1113	3.95973e+06	1.37972e+06	448.075	Paved Surface
1114	3.96044e+06	1.37988e+06	447.193	Paved Surface
1115	3.96042e+06	1.37988e+06	447.228	Paved Surface
1116	3.96037e+06	1.37986e+06	447.875	Paved Surface
1117	3.96046e+06	1.37984e+06	447.842	Paved Surface
1118	3.96046e+06	1.37988e+06	447.707	Paved Surface
1119	3.96046e+06	1.37991e+06	447.538	Paved Surface
1120	3.96046e+06	1.38001e+06	447.248	Paved Surface
1121	3.95967e+06	1.37779e+06	447.227	Paved Surface
1122	3.95967e+06	1.37774e+06	447.847	Paved Surface
1123	3.95967e+06	1.3777e+06	447.806	Paved Surface
1124	3.95966e+06	1.37782e+06	447.146	Paved Surface
1125	3.95976e+06	1.37781e+06	447.38	Paved Surface
1126	3.95971e+06	1.37781e+06	447.596	Paved Surface
1127	3.95966e+06	1.3778e+06	447.383	Paved Surface
1128	3.95961e+06	1.3778e+06	447.08	Paved Surface
1129	3.95956e+06	1.3778e+06	446.948	Paved Surface
1130	3.96056e+06	1.38005e+06	447.753	Paved Surface
1131	3.96053e+06	1.38002e+06	447.533	Paved Surface
1132	3.96049e+06	1.37999e+06	447.193	Paved Surface
1133	3.96045e+06	1.38017e+06	446.78	Paved Surface
1134	3.96045e+06	1.38012e+06	446.91	Paved Surface
1135	3.96045e+06	1.38007e+06	447.12	Paved Surface
1136	3.95974e+06	1.37876e+06	447.623	Paved Surface
1137	3.95969e+06	1.37876e+06	447.925	Paved Surface
1138	3.95958e+06	1.37876e+06	448.106	Paved Surface
1139	3.95963e+06	1.37879e+06	448.028	Paved Surface
1140	3.95962e+06	1.37885e+06	447.877	Paved Surface
1141	3.95959e+06	1.37971e+06	448.821	Paved Surface
1142	3.95959e+06	1.37967e+06	448.589	Paved Surface
1143	3.95959e+06	1.37963e+06	448.454	Paved Surface
1144	3.95872e+06	1.37959e+06	447.342	Paved Surface
1145	3.96089e+06	1.38914e+06	454.434	Paved Surface
1146	3.96084e+06	1.38912e+06	454.605	Paved Surface
1147	3.96078e+06	1.3891e+06	454.685	Paved Surface
1148	3.96075e+06	1.38909e+06	454.808	Paved Surface
1149	3.96132e+06	1.39186e+06	455.019	Paved Surface
1150	3.96131e+06	1.39184e+06	455.178	Paved Surface
1151	3.96129e+06	1.39179e+06	455.391	Paved Surface
1152	3.96127e+06	1.39174e+06	455.553	Paved Surface
1153	3.96126e+06	1.3917e+06	455.752	Paved Surface
1154	3.96124e+06	1.39165e+06	455.866	Paved Surface
1155	3.96122e+06	1.39161e+06	455.875	Paved Surface
1156	3.96121e+06	1.39156e+06	455.772	Paved Surface
1157	3.96119e+06	1.39151e+06	455.654	Paved Surface
1158	3.96118e+06	1.39148e+06	455.49	Paved Surface
1159	3.95813e+06	1.38741e+06	452.092	Paved Surface
1160	3.95813e+06	1.38747e+06	452.138	Paved Surface
1161	3.95813e+06	1.38751e+06	452.229	Paved Surface
1162	3.95813e+06	1.38757e+06	452.212	Paved Surface
1163	3.95813e+06	1.38762e+06	452.24	Paved Surface
1164	3.95832e+06	1.38769e+06	452.98	Paved Surface
1165	3.95827e+06	1.38769e+06	452.842	Paved Surface
1166	3.95832e+06	1.38776e+06	453.012	Paved Surface
1167	3.95827e+06	1.38776e+06	452.853	Paved Surface
1168	3.95812e+06	1.38799e+06	452.074	Paved Surface
1169	3.95812e+06	1.38795e+06	452.088	Paved Surface
1170	3.95812e+06	1.38791e+06	452.246	Paved Surface
1171	3.95812e+06	1.38787e+06	452.294	Paved Surface
1172	3.95812e+06	1.38783e+06	452.334	Paved Surface
1173	3.95851e+06	1.38806e+06	451.456	Paved Surface
1174	3.95851e+06	1.38802e+06	451.435	Paved Surface
1175	3.95851e+06	1.38799e+06	451.38	Paved Surface
1176	3.95851e+06	1.38794e+06	451.448	Paved Surface
1177	3.95851e+06	1.3879e+06	451.391	Paved Surface
1178	3.95852e+06	1.3876e+06	451.377	Paved Surface
1179	3.95852e+06	1.38755e+06	451.49	Paved Surface
1180	3.95852e+06	1.3875e+06	451.545	Paved Surface
1181	3.95852e+06	1.38747e+06	451.62	Paved Surface
1182	3.95852e+06	1.38743e+06	451.57	Paved Surface
1183	3.95784e+06	1.38183e+06	450.17	Paved Surface
1184	3.95784e+06	1.38187e+06	450.207	Paved Surface
1185	3.95783e+06	1.38192e+06	450.32	Paved Surface
1186	3.95783e+06	1.38197e+06	450.437	Paved Surface
1187	3.95783e+06	1.38202e+06	450.737	Paved Surface
1188	3.95782e+06	1.38232e+06	450.708	Paved Surface
1189	3.95782e+06	1.38237e+06	450.567	Paved Surface
1190	3.95782e+06	1.38242e+06	450.48	Paved Surface
1191	3.95782e+06	1.38247e+06	450.569	Paved Surface
1192	3.95782e+06	1.38252e+06	450.623	Paved Surface
1193	3.95781e+06	1.38282e+06	450.375	Paved Surface
1194	3.95781e+06	1.38287e+06	450.37	Paved Surface
1195	3.95781e+06	1.38292e+06	450.282	Paved Surface
1196	3.95781e+06	1.38297e+06	450.266	Paved Surface
1197	3.95781e+06	1.38302e+06	450.223	Paved Surface
1198	3.9578e+06	1.38328e+06	450.675	Paved Surface
1199	3.9578e+06	1.38333e+06	450.67	Paved Surface
1200	3.9578e+06	1.38339e+06	450.738	Paved Surface
1201	3.9578e+06	1.38344e+06	450.88	Paved Surface
1202	3.9578e+06	1.38349e+06	450.891	Paved Surface
1203	3.95809e+06	1.38897e+06	451.861	Paved Surface
1204	3.95809e+06	1.38901e+06	451.9	Paved Surface
1205	3.95809e+06	1.38906e+06	451.972	Paved Surface
1206	3.95809e+06	1.38912e+06	451.969	Paved Surface
1207	3.95809e+06	1.38916e+06	451.918	Paved Surface
1208	3.95808e+06	1.38924e+06	452.021	Paved Surface
1209	3.9581e+06	1.38852e+06	451.444	Paved Surface
1210	3.9581e+06	1.38856e+06	451.472	Paved Surface
1211	3.9581e+06	1.38858e+06	451.562	Paved Surface
1212	3.9581e+06	1.38861e+06	451.316	Paved Surface
1213	3.9581e+06	1.38865e+06	451.448	Paved Surface
1214	3.9581e+06	1.38868e+06	451.414	Paved Surface
1215	3.9581e+06	1.38878e+06	451.665	Paved Surface
1216	3.95809e+06	1.38887e+06	451.789	Paved Surface
1217	3.96042e+06	1.3814e+06	450.389	Paved Surface
1218	3.96042e+06	1.38135e+06	450.404	Paved Surface
1219	3.96042e+06	1.38129e+06	450.347	Paved Surface
1220	3.96042e+06	1.38125e+06	450.339	Paved Surface
1221	3.96042e+06	1.3812e+06	450.319	Paved Surface
1222	3.96042e+06	1.38114e+06	450.11	Paved Surface
1223	3.96042e+06	1.38112e+06	449.946	Paved Surface

## Sheet: 4. Permafrost General Summary
Fairbanks North Star Borough QC Summary
All Check Shots Classified by Vegetation Cover
File	Mean (ft)	Median (ft)	Mode (ft)	Kurtosis	Skew	Minimum (ft)	Maximum (ft)	Range (ft)	Count	RMSE - 95% (ft)
Pavement	0.071	0.079	0.079	0.839	-0.219	-0.102	0.227	0.329	28	0.188
Open Terrain	0.02	0.012	-0.017	0.831	-0.022	-0.204	0.273	0.477	44	0.19
Grass	0.078	0.098	0.005	-0.323	0.143	-0.192	0.391	0.583	37	0.304
Brush	NA	NA	NA	NA	NA	NA	NA	NA	NA	NA
Forest	0.271	0.309	#N/A	0.008	-0.788	-0.143	0.527	0.67	9	0.625
All Points	0.069	0.046	0.005	1.634	0.828	-0.204	0.527	0.731	118	0.292
*No brush points were located in this area

## Sheet: 5. Permafrost Detailed Summary
Fairbanks North Star Borough Detailed QC Summary
File	Mean (ft)	Median (ft)	Mode (ft)	Kurtosis	Skew	Minimum (ft)	Maximum (ft)	Range (ft)	Count	RMSE - 95% (ft)
01_Smooth_Surface_No_Grass_No_Brush_No_Forest	0.047	0.044	0.004	0.908	-0.033	-0.187	0.273	0.46	67	0.182
02_Smooth_Surface_Light_Grass_No_Brush_No_Forest	0.081	0.099	0.005	-0.096	0.157	-0.192	0.391	0.583	29	0.355
03_Smooth_Surface_Light_Grass_Light_Brush_No_Forest*	*	*	*	*	*	*	*	*	*	*
04_Smooth_Surface_Light_Grass_Light_Brush_Light_Forest	*	*	*	*	*	*	*	*	*	*
05_Smooth_Surface_Light_Grass_Light_Brush_Medium_Forest	*	*	*	*	*	*	*	*	*	*
06_Smooth_Surface_Light_Grass_Medium_Brush_No_Forest	*	*	*	*	*	*	*	*	*	*
07_Smooth_Surface_Light_Grass_Medium_Brush_Light_Forest	-0.061	-0.061	NA	NA	NA	-0.143	0.022	0.165	2	NA
08_Smooth_Surface_Light_Grass_Dense_Brush_No_Forest	*	*	*	*	*	*	*	*	*	*
09_Smooth_Surface_Medium_Grass_No_Brush_No_Forest	*	*	*	*	*	*	*	*	*	*
10_Smooth_Surface_Medium_Grass_Light_Brush_No_Forest	*	*	*	*	*	*	*	*	*	*
11_Smooth_Surface_Medium_Grass_Light_Brush_Light_Forest	*	*	*	*	*	*	*	*	*	*
12_Smooth_Surface_Medium_Grass_Light_Brush_Medium_Forest*	*	*	*	*	*	*	*	*	*	*
13_Smooth_Surface_Medium_Grass_Medium_Brush_No_Forest	*	*	*	*	*	*	*	*	*	*
14_Rough_Surface_No_Grass_No_Brush_No_Forest	-0.057	-0.04	NA	-0.274	0.544	-0.204	0.139	0.343	5	NA
15_Rough_Surface_Light_Grass_No_Brush_No_Forest	0.067	0.022	NA	-0.895	0.107	-0.15	0.254	0.404	8	0.537
16_Rough_Surface_Light_Grass_Light_Brush_Light_Forest	0.361	0.361	NA	NA	NA	0.195	0.527	0.332	2	0.774
17_Rough_Surface_Light_Grass_Light_Brush_Medium_Forest	*	*	*	*	*	*	*	*	*	*
18_Rough_Surface_Light_Grass_Medium_Brush_Light_Forest	*	*	*	*	*	*	*	*	*	*
19_Rough_Surface_Light_Grass_Medium_Brush_Medium_Forest*	*	*	*	*	*	*	*	*	*	*
20_Rough_Surface_Medium_Grass_No_Brush_No_Forest	*	*	*	*	*	*	*	*	*	*
21_Rough_Surface_Medium_Grass_Light_Brush_No_Forest*	*	*	*	*	*	*	*	*	*	*
22_Rough_Surface_Medium_Grass_Light_Brush_Light_Forest	*	*	*	*	*	*	*	*	*	*
23_Rough_Surface_Medium_Grass_Medium_Brush_No_Forest	*	*	*	*	*	*	*	*	*	*
24_Rough_Surface_Medium_Grass_Medium_Brush_Light_Forest	*	*	*	*	*	*	*	*	*	*
25_Rough_Surface_Medium_Grass_Medium_Brush_Medium_Forest	0.354	0.326	NA	NA	1.026	0.255	0.481	0.226	3	NA
26_Bumpy_Surface_No_Grass_No_Brush_No_Forest*	*	*	*	*	*	*	*	*	*	*
27_Bumpy_Surface_Light_Grass_No_Brush_No_Forest	*	*	*	*	*	*	*	*	*	*
28_Bumpy_Surface_Light_Grass_Light_Brush_No_Forest	*	*	*	*	*	*	*	*	*	*
29_Bumpy_Surface_Light_Grass_Medium_Brush_Light_Forest*	*	*	*	*	*	*	*	*	*	*
30_Bumpy_Surface_Medium_Grass_Medium_Brush_Medium_Forest	0.387	0.387	NA	NA	NA	0.309	0.465	0.156	2	NA
31_Bumpy_Surface_Dense_Grass_Medium_Brush_No_Forest	*	*	*	*	*	*	*	*	*	*
32_Bumpy_Surface_Light_Grass_No_Brush_No_Forest	*	*	*	*	*	*	*	*	*	*
*All points in this class were outside the project area

## Sheet: 6. Moose Creek Dam X-Sections
E:\z_Backup\6100401_Fairbanks_North_Star_Borough\QAQC\Control\Withheld_Data\Cross_Sections\All_Data\Chena_River_Lakes_XSections_without_Water_Shots.txt
Number	Easting	Northing	Known Z	Laser Z	Dz	Dz^2		Analyzed by: jcloutier on 11/1/2010 at 9:40:56 AM
-----------------------------------------------------------------------
6432	1.4529e+06	3.93899e+06	498.493	497.21	-1.283	1.64609		Statistical Summary
6850	1.45641e+06	3.94636e+06	500.882	499.86	-1.022	1.04448		Mean:	0.09	feet
6747	1.44893e+06	3.92997e+06	504.434	503.68	-0.754	0.568516		Median:	0.089	feet
6054	1.4453e+06	3.92545e+06	511.919	511.32	-0.599	0.358801		Mode:	0.085	feet
8892	1.45685e+06	3.94686e+06	509.589	509.02	-0.569	0.323761		Kurtosis:	5.04
6827	1.45669e+06	3.9462e+06	516.049	515.48	-0.569	0.323761		Skew:	0.384
8854	1.457e+06	3.94677e+06	507.707	507.17	-0.537	0.288369		Minimum:	-1.283	feet
6001	1.44163e+06	3.92111e+06	526.601	526.14	-0.461	0.212521		Maximum:	1.959	feet
6117	1.44996e+06	3.9317e+06	505.109	504.65	-0.459	0.210681		Range:	3.242	feet
6341	1.45186e+06	3.93513e+06	502.722	502.27	-0.452	0.204304		Count:	905
6175	1.44033e+06	3.92035e+06	512.958	512.52	-0.438	0.191844
6386	1.45169e+06	3.93621e+06	492.774	492.35	-0.424	0.179776		RMSE:	0.262	feet
6539	1.45609e+06	3.94521e+06	531.524	531.1	-0.424	0.179776		RMSE*1.96 (95% CI - NSSDA)	0.514	feet
6342	1.45199e+06	3.93561e+06	501.737	501.32	-0.417	0.173889
6543	1.4542e+06	3.94168e+06	531.413	531.02	-0.393	0.154449
6168	1.44163e+06	3.92111e+06	526.848	526.46	-0.388	0.150544					Error (ft)	Frequency
6584	1.45131e+06	3.93316e+06	499.811	499.43	-0.381	0.145161					-1.3	1
6398	1.45224e+06	3.93683e+06	500.935	500.58	-0.355	0.126025					-1.2	0
6404	1.45232e+06	3.93681e+06	499.583	499.23	-0.353	0.124609					-1.1	0
6860	1.45796e+06	3.94893e+06	508.091	507.74	-0.351	0.123201					-1	1
6238	1.45111e+06	3.93332e+06	502.978	502.64	-0.338	0.114244					-0.9	0
6040	1.44382e+06	3.9236e+06	515.174	514.84	-0.334	0.111556					-0.8	0
6413	1.45248e+06	3.93755e+06	500.614	500.29	-0.324	0.104976					-0.7	1
6046	1.44648e+06	3.92682e+06	519.24	518.92	-0.32	0.1024					-0.6	0
6478	1.45373e+06	3.94139e+06	491.889	491.57	-0.319	0.101761					-0.5	4
6408	1.45253e+06	3.93754e+06	499.958	499.64	-0.318	0.101124					-0.4	7
6326	1.45162e+06	3.9352e+06	495.793	495.48	-0.313	0.097969					-0.3	20
6901	1.46053e+06	3.95334e+06	533.409	533.1	-0.309	0.095481					-0.2	47
6313	1.45132e+06	3.93471e+06	500.727	500.42	-0.307	0.094249					-0.1	116
6562	1.4518e+06	3.93458e+06	530.217	529.91	-0.307	0.094249					0	126
6550	1.45302e+06	3.93895e+06	531.037	530.73	-0.307	0.094249					0.1	150
6385	1.45171e+06	3.9362e+06	494.295	493.99	-0.305	0.093025					0.2	150
6493	1.45402e+06	3.94178e+06	499.895	499.59	-0.305	0.093025					0.3	136
6547	1.45374e+06	3.94084e+06	531.434	531.13	-0.304	0.092416					0.4	71
6865	1.45805e+06	3.94888e+06	533.119	532.82	-0.299	0.089401					0.5	44
6405	1.45232e+06	3.93681e+06	502.407	502.11	-0.297	0.088209					0.6	13
6844	1.45654e+06	3.94628e+06	508.771	508.48	-0.291	0.084681					0.7	5
6256	1.45115e+06	3.93408e+06	500.665	500.38	-0.285	0.081225					0.8	6
6512	1.45485e+06	3943105	500.153	499.87	-0.283	0.080089					0.9	5
6018	1.44386e+06	3.92356e+06	530.153	529.87	-0.283	0.080089					1	1
6020	1.44386e+06	3.92356e+06	530.253	529.97	-0.283	0.080089					1.1	0
6495	1.45395e+06	3.94181e+06	492.012	491.73	-0.282	0.079524					1.2	0
6179	1.4404e+06	3.92025e+06	525.42	525.14	-0.28	0.0784					1.3	0
6296	1.45162e+06	3.93463e+06	500.448	500.17	-0.278	0.077284					1.4	0
6122	1.44987e+06	3.93176e+06	501.221	500.95	-0.271	0.073441					1.5	0
6558	1.45208e+06	3.93558e+06	529.98	529.71	-0.27	0.0729					1.6	0
8896	1.45674e+06	3.94692e+06	505.959	505.7	-0.259	0.067081					1.7	0
6266	1.45128e+06	3.93405e+06	496.977	496.72	-0.257	0.066049					1.8	0
6062	1.44538e+06	3.92538e+06	519.827	519.57	-0.257	0.066049					1.9	0
6542	1.45417e+06	3.9417e+06	532.087	531.83	-0.257	0.066049					2	1
6280	1.45152e+06	3.93398e+06	503.624	503.37	-0.254	0.064516
6345	1.45197e+06	3.93561e+06	501.451	501.2	-0.251	0.063001
6417	1.45243e+06	3.93756e+06	499.387	499.14	-0.247	0.061009
6435	1.45287e+06	3.939e+06	498.692	498.45	-0.242	0.058564
6486	1.45409e+06	3.94174e+06	500.822	500.58	-0.242	0.058564
8866	1.4577e+06	3.94822e+06	533.132	532.89	-0.242	0.058564
6566	1.45123e+06	3.93323e+06	530.517	530.28	-0.237	0.056169
6248	1.45095e+06	3.93344e+06	501.402	501.17	-0.232	0.053824
6233	1.45117e+06	3.93328e+06	503.212	502.98	-0.232	0.053824
6505	1.45329e+06	3.94108e+06	499.667	499.44	-0.227	0.051529
6517	1.45481e+06	3.94313e+06	501.397	501.17	-0.227	0.051529
6113	1.45001e+06	3.93166e+06	506.627	506.4	-0.227	0.051529
6561	1.45177e+06	3.93459e+06	530.933	530.71	-0.223	0.049729
6515	1.45483e+06	3.94312e+06	500.392	500.17	-0.222	0.049284
6902	1.46057e+06	3.95331e+06	524.61	524.39	-0.22	0.0484
6419	1.4524e+06	3.93757e+06	493.039	492.82	-0.219	0.047961
8857	1.4571e+06	3.94673e+06	505.377	505.16	-0.217	0.047089
6571	1.45014e+06	3.93156e+06	505.325	505.11	-0.215	0.046225
6285	1.45177e+06	3.93459e+06	530.993	530.78	-0.213	0.045369
6181	1.44042e+06	3.92022e+06	511.922	511.71	-0.212	0.044944
6171	1.44037e+06	3.9203e+06	512.821	512.61	-0.211	0.044521
6402	1.4523e+06	3.93681e+06	501.089	500.88	-0.209	0.043681
6869	1.45825e+06	3.94877e+06	504.158	503.95	-0.208	0.043264
6549	1452992	3.93896e+06	531.888	531.68	-0.208	0.043264
6826	1.45667e+06	3.94622e+06	526.986	526.78	-0.206	0.042436
6107	1.45007e+06	3.93161e+06	531.066	530.86	-0.206	0.042436
6225	1.4473e+06	3.92871e+06	505.625	505.42	-0.205	0.042025
6167	1.44161e+06	3.92113e+06	512.945	512.74	-0.205	0.042025
8898	1.45912e+06	3.95087e+06	533.294	533.09	-0.204	0.041616
8850	1.45692e+06	3.94682e+06	533.573	533.37	-0.203	0.041209
6094	1.44639e+06	3.92689e+06	510.222	510.02	-0.202	0.040804
6276	1.45147e+06	3.934e+06	504.189	503.99	-0.199	0.039601
6518	1.4548e+06	3.94313e+06	501.157	500.96	-0.197	0.038809
6239	1.45111e+06	3.93332e+06	501.787	501.59	-0.197	0.038809
8851	1.45694e+06	3.94681e+06	532.637	532.44	-0.197	0.038809
6438	1.45282e+06	3.93901e+06	497.794	497.6	-0.194	0.037636
6416	1.45245e+06	3.93756e+06	499.854	499.66	-0.194	0.037636
6364	1.45157e+06	3.93572e+06	501.174	500.98	-0.194	0.037636
6824	1.45664e+06	3.94623e+06	532.014	531.82	-0.194	0.037636
6257	1.45116e+06	3.93408e+06	501.533	501.34	-0.193	0.037249
6559	1.45192e+06	3.93511e+06	531.083	530.89	-0.193	0.037249
6555	1.45219e+06	3.93607e+06	531.253	531.06	-0.193	0.037249
8891	1.45686e+06	3.94685e+06	506.491	506.3	-0.191	0.036481
6535	1.4559e+06	3.94531e+06	498.28	498.09	-0.19	0.0361
6415	1.45245e+06	3.93756e+06	499.87	499.68	-0.19	0.0361
6318	1.45147e+06	3.93524e+06	500.61	500.42	-0.19	0.0361
6862	1.45791e+06	3.94896e+06	508.24	508.05	-0.19	0.0361
6106	1.44888e+06	3.93001e+06	529.53	529.34	-0.19	0.0361
6340	1.45186e+06	3.93513e+06	499.798	499.61	-0.188	0.035344
6155	1.44878e+06	3.93009e+06	508.848	508.66	-0.188	0.035344
6553	1.45238e+06	3.93679e+06	530.517	530.33	-0.187	0.034969
6411	1.4525e+06	3.93754e+06	499.726	499.54	-0.186	0.034596
6281	1.45152e+06	3.93398e+06	506.701	506.52	-0.181	0.032761
8878	1.45816e+06	3.94797e+06	504.96	504.78	-0.18	0.0324
6846	1.45648e+06	3.94632e+06	508.71	508.53	-0.18	0.0324
6056	1.44526e+06	3.92548e+06	512.32	512.14	-0.18	0.0324
6164	1.4416e+06	3.92115e+06	513.07	512.89	-0.18	0.0324
6477	1.45376e+06	3.94137e+06	491.868	491.69	-0.178	0.031684
6745	1.44888e+06	3.93001e+06	529.567	529.39	-0.177	0.031329
6272	1.45143e+06	3.93401e+06	501.814	501.64	-0.174	0.030276
6451	1.45363e+06	3.94089e+06	500.262	500.09	-0.172	0.029584
6479	1.45369e+06	3.94141e+06	490.051	489.88	-0.171	0.029241
6545	1.45397e+06	3.94126e+06	530.901	530.73	-0.171	0.029241
8864	1.4574e+06	3.94656e+06	504.58	504.41	-0.17	0.0289
6401	1.45228e+06	3.93682e+06	501.907	501.74	-0.167	0.027889
6126	1.44983e+06	3.9318e+06	501.987	501.82	-0.167	0.027889
6414	1.45247e+06	3.93755e+06	500.336	500.17	-0.166	0.027556
6410	1.45251e+06	3.93754e+06	496.855	496.69	-0.165	0.027225
6358	1.45171e+06	3.93569e+06	495.383	495.22	-0.163	0.026569
6265	1.45127e+06	3.93405e+06	495.573	495.41	-0.163	0.026569
6041	1.44379e+06	3.92363e+06	515.053	514.89	-0.163	0.026569
6273	1.45144e+06	3.93401e+06	503.141	502.98	-0.161	0.025921
6400	1.45229e+06	3.93682e+06	501.717	501.56	-0.157	0.024649
6230	1.45118e+06	3.93327e+06	504.547	504.39	-0.157	0.024649
6434	1.45288e+06	3.93899e+06	498.926	498.77	-0.156	0.024336
8883	1.45761e+06	3.94827e+06	507.916	507.76	-0.156	0.024336
6845	1.45652e+06	3.94629e+06	508.785	508.63	-0.155	0.024025
6876	1.45862e+06	3.94993e+06	533.225	533.07	-0.155	0.024025
6304	1.45145e+06	3.93467e+06	495.424	495.27	-0.154	0.023716
6506	1.45328e+06	3.94109e+06	500.174	500.02	-0.154	0.023716
6365	1.45156e+06	3.93573e+06	499.993	499.84	-0.153	0.023409
6556	1.45221e+06	3.93606e+06	530.153	530	-0.153	0.023409
6516	1.45482e+06	3.94312e+06	501.162	501.01	-0.152	0.023104
6258	1.45117e+06	3.93408e+06	501.342	501.19	-0.152	0.023104
6399	1.45227e+06	3.93682e+06	501.622	501.47	-0.152	0.023104
6470	1.45385e+06	3.94132e+06	500.63	500.48	-0.15	0.0225
6286	1.45172e+06	3.9346e+06	506.889	506.74	-0.149	0.022201
6453	1.45362e+06	3.9409e+06	501.207	501.06	-0.147	0.021609
6449	1.45366e+06	3.94088e+06	496.626	496.48	-0.146	0.021316
6350	1.4519e+06	3.93563e+06	500.066	499.92	-0.146	0.021316
6294	1.45167e+06	3.93461e+06	502.976	502.83	-0.146	0.021316
6374	1.45208e+06	3.9361e+06	502.525	502.38	-0.145	0.021025
6533	1.45593e+06	3.94529e+06	505.454	505.31	-0.144	0.020736
6849	1.45644e+06	3.94634e+06	501.263	501.12	-0.143	0.020449
8908	1.45903e+06	3.95091e+06	509.971	509.83	-0.141	0.019881
6840	1.45705e+06	3.94601e+06	504.64	504.5	-0.14	0.0196
6686	1.45384e+06	3.94079e+06	494.379	494.24	-0.139	0.019321
6864	1.45785e+06	3.94899e+06	496.569	496.43	-0.139	0.019321
8861	1.45727e+06	3.94663e+06	504.718	504.58	-0.138	0.019044
6708	1.45434e+06	3.94106e+06	493.217	493.08	-0.137	0.018769
6488	1.45407e+06	3.94175e+06	501.867	501.73	-0.137	0.018769
6847	1.45647e+06	3.94632e+06	508.417	508.28	-0.137	0.018769
6892	1.45852e+06	3.94998e+06	509.157	509.02	-0.137	0.018769
6105	1.44886e+06	3.93003e+06	530.127	529.99	-0.137	0.018769
6349	1.45191e+06	3.93563e+06	501.526	501.39	-0.136	0.018496
6834	1.45679e+06	3.94615e+06	504.766	504.63	-0.136	0.018496
6520	1.45478e+06	3.94314e+06	500.595	500.46	-0.135	0.018225
6532	1.45595e+06	3.94528e+06	506.204	506.07	-0.134	0.017956
6057	1.44527e+06	3.92547e+06	512.553	512.42	-0.133	0.017689
6551	1.45259e+06	3.93752e+06	531.063	530.93	-0.133	0.017689
6421	1.4523e+06	3.9376e+06	492.142	492.01	-0.132	0.017424
6209	1.44754e+06	3.92853e+06	508.571	508.44	-0.131	0.017161
6617	1.45202e+06	3.93508e+06	498.83	498.7	-0.13	0.0169
6712	1.45428e+06	3.94164e+06	494.179	494.05	-0.129	0.016641
6685	1.45377e+06	3.94082e+06	522.239	522.11	-0.129	0.016641
6274	1451456	3.934e+06	503.957	503.83	-0.127	0.016129
8876	1.45807e+06	3.94802e+06	504.077	503.95	-0.127	0.016129
6531	1.45596e+06	3.94528e+06	506.397	506.27	-0.127	0.016129
6593	1.45168e+06	3.93394e+06	500.666	500.54	-0.126	0.015876
6183	1.44045e+06	3.92017e+06	513.385	513.26	-0.125	0.015625
6116	1.44997e+06	3.93169e+06	507.044	506.92	-0.124	0.015376
6436	1.45286e+06	3.939e+06	498.363	498.24	-0.123	0.015129
6456	1.45359e+06	3.94092e+06	500.132	500.01	-0.122	0.014884
6412	1.45249e+06	3.93755e+06	500.37	500.25	-0.12	0.0144
6859	1.45797e+06	3.94892e+06	505.169	505.05	-0.119	0.014161
8893	1.45683e+06	3.94687e+06	509.297	509.18	-0.117	0.013689
6096	1.44636e+06	3.9269e+06	511.416	511.3	-0.116	0.013456
6534	1.45592e+06	3.9453e+06	504.445	504.33	-0.115	0.013225
6180	1.44041e+06	3.92022e+06	512.665	512.55	-0.115	0.013225
8852	1.45698e+06	3.94679e+06	517.385	517.27	-0.115	0.013225
6424	1.45218e+06	3.93763e+06	494.184	494.07	-0.114	0.012996
6894	1.45847e+06	3.95001e+06	509.504	509.39	-0.114	0.012996
6469	1.45386e+06	3.94132e+06	500.003	499.89	-0.113	0.012769
6836	1.45688e+06	3.9461e+06	504.473	504.36	-0.113	0.012769
6371	1.4521e+06	3.93609e+06	501.722	501.61	-0.112	0.012544
8869	1.45777e+06	3.94818e+06	502.932	502.82	-0.112	0.012544
6333	1.45176e+06	3.93516e+06	499.84	499.73	-0.11	0.0121
6293	1.45166e+06	3.93462e+06	502.708	502.6	-0.108	0.011664
6489	1.45406e+06	3.94176e+06	501.537	501.43	-0.107	0.011449
6487	1.45408e+06	3.94175e+06	501.577	501.47	-0.107	0.011449
6154	1.44877e+06	3.93009e+06	508.657	508.55	-0.107	0.011449
6541	1.45494e+06	3.94306e+06	531.336	531.23	-0.106	0.011236
6152	1.44875e+06	3.93011e+06	506.865	506.76	-0.105	0.011025
6002	1.44164e+06	3.92109e+06	525.952	525.85	-0.102	0.010404
6437	1.45285e+06	3.939e+06	498.251	498.15	-0.101	0.010201
6885	1458947	3.94975e+06	506.561	506.46	-0.101	0.010201
6472	1.45383e+06	3.94133e+06	500.59	500.49	-0.1	0.01
6554	1.45241e+06	3.93678e+06	530.359	530.26	-0.099	0.009801
6490	1.45405e+06	3.94176e+06	500.877	500.78	-0.097	0.009409
6513	1.45485e+06	3.94311e+06	497.035	496.94	-0.095	0.009025
6372	1.45209e+06	3.9361e+06	502.315	502.22	-0.095	0.009025
6828	1.45671e+06	3.94619e+06	506.933	506.84	-0.093	0.008649
6114	1.44999e+06	3.93168e+06	507.782	507.69	-0.092	0.008464
6893	1.45851e+06	3.94999e+06	509.451	509.36	-0.091	0.008281
6429	1.45292e+06	3.93898e+06	498.068	497.98	-0.088	0.007744
6735	1.45624e+06	3.94513e+06	503.768	503.68	-0.088	0.007744
6418	1.45241e+06	3.93757e+06	493.467	493.38	-0.087	0.007569
6368	1.45213e+06	3.93609e+06	502.127	502.04	-0.087	0.007569
6662	1.4527e+06	3.93749e+06	496.336	496.25	-0.086	0.007396
6338	1.45184e+06	3.93514e+06	501.486	501.4	-0.086	0.007396
6174	1.44035e+06	3.92032e+06	513.055	512.97	-0.085	0.007225
6711	1454275	3.94164e+06	495.043	494.96	-0.083	0.006889
6133	1.44972e+06	3.93188e+06	498.023	497.94	-0.083	0.006889
6337	1.45181e+06	3.93514e+06	502.482	502.4	-0.082	0.006724
6878	1.45868e+06	3.9499e+06	505.322	505.24	-0.082	0.006724
8885	1.45755e+06	3.94829e+06	508.111	508.03	-0.081	0.006561
6423	1.4522e+06	3.93763e+06	494.76	494.68	-0.08	0.0064
6521	1.45477e+06	3.94315e+06	500.28	500.2	-0.08	0.0064
6758	1.44765e+06	3.92845e+06	530.4	530.32	-0.08	0.0064
6153	1.44875e+06	3.93011e+06	507.609	507.53	-0.079	0.006241
6137	1.44966e+06	3.93192e+06	501.178	501.1	-0.078	0.006084
6474	1.45382e+06	3.94134e+06	499.837	499.76	-0.077	0.005929
6142	1.44851e+06	3.93029e+06	503.517	503.44	-0.077	0.005929
6853	1.45635e+06	3.94639e+06	497.816	497.74	-0.076	0.005776
6264	1.45124e+06	3.93406e+06	489.814	489.74	-0.074	0.005476
6176	1.44032e+06	3.92037e+06	507.253	507.18	-0.073	0.005329
6055	1.44528e+06	3.92546e+06	512.402	512.33	-0.072	0.005184
6833	1.45679e+06	3.94615e+06	504.701	504.63	-0.071	0.005041
6023	1.44392e+06	3.92352e+06	513.479	513.41	-0.069	0.004761
6037	1.44384e+06	3.92359e+06	515.129	515.06	-0.069	0.004761
6325	1.4516e+06	3.9352e+06	494.898	494.83	-0.068	0.004624
6856	1.45622e+06	3.94646e+06	498.048	497.98	-0.068	0.004624
6839	1.45701e+06	3.94603e+06	504.458	504.39	-0.068	0.004624
6051	1.44532e+06	3.92544e+06	513.088	513.02	-0.068	0.004624
6305	1.45143e+06	3.93468e+06	491.406	491.34	-0.066	0.004356
6169	1.44038e+06	3.92027e+06	525.696	525.63	-0.066	0.004356
6475	1.45381e+06	3.94134e+06	499.755	499.69	-0.065	0.004225
6471	1.45384e+06	3.94133e+06	500.815	500.75	-0.065	0.004225
6235	1.45115e+06	3.93329e+06	504.794	504.73	-0.064	0.004096
6875	1.45851e+06	3.94863e+06	504.443	504.38	-0.063	0.003969
6444	1.45256e+06	3.93908e+06	490.872	490.81	-0.062	0.003844
6125	1.44983e+06	3.93179e+06	502.132	502.07	-0.062	0.003844
6159	1.44166e+06	3.92105e+06	510.452	510.39	-0.062	0.003844
6022	1.44391e+06	3.92352e+06	514.192	514.13	-0.062	0.003844
6552	1.45262e+06	3.93751e+06	530.581	530.52	-0.061	0.003721
6867	1.45816e+06	3.94882e+06	502.149	502.09	-0.059	0.003481
8862	1.45732e+06	3.94661e+06	503.979	503.92	-0.059	0.003481
6156	1.44879e+06	3.93008e+06	508.639	508.58	-0.059	0.003481
6320	1.45149e+06	3.93523e+06	501.568	501.51	-0.058	0.003364
6161	1.44154e+06	3.92123e+06	506.698	506.64	-0.058	0.003364
6433	1.45289e+06	3.93899e+06	498.637	498.58	-0.057	0.003249
6144	1.44852e+06	3.93028e+06	502.786	502.73	-0.056	0.003136
6165	1.4416e+06	3.92115e+06	510.126	510.07	-0.056	0.003136
6207	1.44757e+06	3.92851e+06	510.676	510.62	-0.056	0.003136
6095	1.44637e+06	3.9269e+06	511.146	511.09	-0.056	0.003136
6295	1.45163e+06	3.93463e+06	501.624	501.57	-0.054	0.002916
6861	1.45794e+06	3.94894e+06	508.674	508.62	-0.054	0.002916
6006	1.4419e+06	3.9207e+06	512.002	511.95	-0.052	0.002704
6249	1.45095e+06	3.93345e+06	501.371	501.32	-0.051	0.002601
8910	1.45898e+06	3.95094e+06	510.589	510.54	-0.049	0.002401
8909	1.459e+06	3.95093e+06	510.629	510.58	-0.049	0.002401
6431	1.45291e+06	3.93899e+06	494.958	494.91	-0.048	0.002304
6773	1.44646e+06	3.92683e+06	529.518	529.47	-0.048	0.002304
8884	1.45759e+06	3.94828e+06	508.436	508.39	-0.046	0.002116
6744	1.44886e+06	3.93003e+06	530.196	530.15	-0.046	0.002116
10571	1.45452e+06	3.94329e+06	495.625	495.58	-0.045	0.002025
6887	1.45904e+06	3.94971e+06	506.435	506.39	-0.045	0.002025
8868	1.45776e+06	3.94818e+06	503.144	503.1	-0.044	0.001936
6457	1.45357e+06	3.94093e+06	499.562	499.52	-0.042	0.001764
6829	1.45672e+06	3.94619e+06	505.982	505.94	-0.042	0.001764
6050	1.44537e+06	3.9254e+06	529.052	529.01	-0.042	0.001764
6852	1.45639e+06	3.94637e+06	497.881	497.84	-0.041	0.001681
6336	1.45182e+06	3.93514e+06	502.271	502.23	-0.041	0.001681
6237	1.45114e+06	3.9333e+06	505.031	504.99	-0.041	0.001681
6455	1453596	3.94091e+06	500.22	500.18	-0.04	0.0016
8874	1.45798e+06	3.94806e+06	503.959	503.92	-0.039	0.001521
6201	1.44762e+06	3.92847e+06	510.779	510.74	-0.039	0.001521
6565	1.4516e+06	3.93396e+06	529.867	529.83	-0.037	0.001369
6882	1.45886e+06	3.9498e+06	504.176	504.14	-0.036	0.001296
6420	1.45235e+06	3.93759e+06	493.341	493.31	-0.031	0.000961
6688	1.45385e+06	3.94078e+06	494.241	494.21	-0.031	0.000961
6234	1.45116e+06	3.93328e+06	503.97	503.94	-0.03	0.0009
6522	1.45475e+06	3.94316e+06	495.629	495.6	-0.029	0.000841
6291	1.45169e+06	3.93461e+06	501.749	501.72	-0.029	0.000841
6319	1.45148e+06	3.93524e+06	501.558	501.53	-0.028	0.000784
6568	1.45007e+06	3.93161e+06	531.098	531.07	-0.028	0.000784
6243	1.45103e+06	3.93338e+06	495.987	495.96	-0.027	0.000729
6605	1.45187e+06	3.93456e+06	502.036	502.01	-0.026	0.000676
6015	1.44167e+06	3.92105e+06	509.855	509.83	-0.025	0.000625
6870	1.45829e+06	3.94875e+06	504.113	504.09	-0.023	0.000529
6448	1.45366e+06	3.94088e+06	499.302	499.28	-0.022	0.000484
6346	1.45196e+06	3.93562e+06	502.23	502.21	-0.02	0.0004
8859	1.45718e+06	3.94668e+06	505.049	505.03	-0.019	0.000361
6528	1.45599e+06	3.94526e+06	506.869	506.85	-0.019	0.000361
6855	1.45626e+06	3.94644e+06	497.978	497.96	-0.018	0.000324
6247	1.45096e+06	3.93343e+06	500.368	500.35	-0.018	0.000324
8895	1.45674e+06	3.94692e+06	506.188	506.17	-0.018	0.000324
6259	1.45118e+06	3.93408e+06	500.657	500.64	-0.017	0.000289
6098	1.44634e+06	3.92692e+06	509.987	509.97	-0.017	0.000289
6143	1.44852e+06	3.93028e+06	503.246	503.23	-0.016	0.000256
6752	1.4491e+06	3.92985e+06	505.286	505.27	-0.016	0.000256
6109	1.45007e+06	3.93161e+06	531.086	531.07	-0.016	0.000256
6049	1.44534e+06	3.92541e+06	529.975	529.96	-0.015	0.000225
6287	1.45171e+06	3.9346e+06	502.624	502.61	-0.014	0.000196
6868	1.45821e+06	3.9488e+06	503.554	503.54	-0.014	0.000196
6759	1447676	3.92843e+06	529.533	529.52	-0.013	0.000169
6218	1.44736e+06	3.92866e+06	504.642	504.63	-0.012	0.000144
6206	1.44758e+06	3.9285e+06	510.872	510.86	-0.012	0.000144
6312	1.45133e+06	3.93471e+06	501.541	501.53	-0.011	0.000121
6883	1.4589e+06	3.94978e+06	505.851	505.84	-0.011	0.000121
6772	1446437	3.92685e+06	530.301	530.29	-0.011	0.000121
6873	1.45843e+06	3.94868e+06	504.32	504.31	-0.01	0.0001
6115	1.44998e+06	3.93168e+06	507.5	507.49	-0.01	0.0001
6854	1.4563e+06	3.94641e+06	498.109	498.1	-0.009	8.1e-05
6369	1.45212e+06	3.93609e+06	499.419	499.41	-0.009	8.1e-05
6118	1.44995e+06	3.93171e+06	500.399	500.39	-0.009	8.1e-05
6097	1.44635e+06	3.92691e+06	511.158	511.15	-0.008	6.4e-05
6221	1.44732e+06	3.92869e+06	502.624	502.62	-0.004	1.6e-05
6334	1.45177e+06	3.93515e+06	501.323	501.32	-0.003	9e-06
6148	1.44858e+06	3.93023e+06	502.671	502.67	-0.001	1e-06
6454	1.45361e+06	3.94091e+06	501	501	0	0
8890	1.45687e+06	3.94685e+06	506.6	506.6	0	0
6544	1.45395e+06	3.94127e+06	531.66	531.66	0	0
6182	1.44044e+06	3.92019e+06	513.287	513.29	0.003	9e-06
6624	1.4523e+06	3.93501e+06	498.556	498.56	0.004	1.6e-05
6163	1.44157e+06	3.92119e+06	512.646	512.65	0.004	1.6e-05
6373	1.45207e+06	3.9361e+06	502.244	502.25	0.006	3.6e-05
6024	1.44393e+06	3.92351e+06	512.514	512.52	0.006	3.6e-05
6363	1.45158e+06	3.93572e+06	501.143	501.15	0.007	4.9e-05
6857	1.45617e+06	3.94648e+06	498.442	498.45	0.008	6.4e-05
6722	1.45501e+06	3.94302e+06	496.51	496.52	0.01	0.0001
6303	1.45146e+06	3.93467e+06	496.439	496.45	0.011	0.000121
6557	1.45205e+06	3.93559e+06	530.529	530.54	0.011	0.000121
6443	1.45257e+06	3.93908e+06	490.758	490.77	0.012	0.000144
6889	1.45859e+06	3.94994e+06	534.398	534.41	0.012	0.000144
6491	1.45404e+06	3.94177e+06	500.787	500.8	0.013	0.000169
6236	1.45113e+06	3.93331e+06	504.797	504.81	0.013	0.000169
6504	1.45332e+06	3.94106e+06	490.853	490.87	0.017	0.000289
6219	1.44735e+06	3.92868e+06	499.423	499.44	0.017	0.000289
6888	1.45908e+06	3.94968e+06	506.402	506.42	0.018	0.000324
6053	1.4453e+06	3.92545e+06	509.612	509.63	0.018	0.000324
6706	1.45425e+06	3.94111e+06	493.321	493.34	0.019	0.000361
6838	1.45697e+06	3.94606e+06	504.311	504.33	0.019	0.000361
6240	1.4511e+06	3.93333e+06	498.52	498.54	0.02	0.0004
6375	1.45204e+06	3.93611e+06	501.17	501.19	0.02	0.0004
6250	1.45094e+06	3.93345e+06	500.648	500.67	0.022	0.000484
6311	1.45134e+06	3.93471e+06	501.478	501.5	0.022	0.000484
6244	1451008	3.9334e+06	490.247	490.27	0.023	0.000529
6409	1.45252e+06	3.93754e+06	496.937	496.96	0.023	0.000529
6483	1.45412e+06	3.94173e+06	500.246	500.27	0.024	0.000576
6538	1.45606e+06	3.94522e+06	532.716	532.74	0.024	0.000576
6519	1.45479e+06	3.94314e+06	500.794	500.82	0.026	0.000676
6033	1.44417e+06	3.9233e+06	513.424	513.45	0.026	0.000676
6687	1.45384e+06	3.94078e+06	494.223	494.25	0.027	0.000729
6138	1.44965e+06	3.93193e+06	501.793	501.82	0.027	0.000729
6734	1.4562e+06	3.94515e+06	503.103	503.13	0.027	0.000729
6111	1.45002e+06	3.93165e+06	503.562	503.59	0.028	0.000784
6578	1.45034e+06	3.9314e+06	506.451	506.48	0.029	0.000841
6458	1.45356e+06	3.94094e+06	498.2	498.23	0.03	0.0009
6064	1.44541e+06	3.92536e+06	507.83	507.86	0.03	0.0009
6204	1.4476e+06	3.92848e+06	510.27	510.3	0.03	0.0009
6439	1.4528e+06	3.93902e+06	492.199	492.23	0.031	0.000961
6045	1.44646e+06	3.92683e+06	529.479	529.51	0.031	0.000961
6492	1.45404e+06	3.94177e+06	500.597	500.63	0.033	0.001089
6427	1.45211e+06	3.93765e+06	487.715	487.75	0.035	0.001225
6484	1.45411e+06	3.94173e+06	497.595	497.63	0.035	0.001225
6884	1.4589e+06	3.94978e+06	505.985	506.02	0.035	0.001225
6766	1.44789e+06	3.92826e+06	508.425	508.46	0.035	0.001225
6473	1.45382e+06	3.94134e+06	499.964	500	0.036	0.001296
6277	1.4515e+06	3.93399e+06	502.914	502.95	0.036	0.001296
6481	1.45359e+06	3.94146e+06	492.983	493.02	0.037	0.001369
6321	1.45149e+06	3.93523e+06	500.963	501	0.037	0.001369
6837	1.45692e+06	3.94608e+06	504.483	504.52	0.037	0.001369
6019	1.44388e+06	3.92355e+06	529.523	529.56	0.037	0.001369
8865	1.45768e+06	3.94823e+06	533.983	534.02	0.037	0.001369
6560	1.45194e+06	3.93511e+06	530.192	530.23	0.038	0.001444
6212	1.4475e+06	3.92856e+06	505.291	505.33	0.039	0.001521
8894	1.45679e+06	3.94689e+06	508.19	508.23	0.04	0.0016
6104	1.44768e+06	3.92843e+06	529.51	529.55	0.04	0.0016
6452	1.45363e+06	3.9409e+06	500.969	501.01	0.041	0.001681
6005	1.44191e+06	3.92069e+06	512.179	512.22	0.041	0.001681
6463	1.45341e+06	3.94101e+06	493.977	494.02	0.043	0.001849
6709	1.45439e+06	3.94104e+06	491.335	491.38	0.045	0.002025
6136	1.44967e+06	3.93192e+06	498.595	498.64	0.045	0.002025
6275	1.45148e+06	3.93399e+06	503.974	504.02	0.046	0.002116
8907	1.45904e+06	3.95091e+06	507.062	507.11	0.048	0.002304
8899	1.45917e+06	3.95084e+06	506.901	506.95	0.049	0.002401
6397	1.45221e+06	3.93684e+06	494.65	494.7	0.05	0.0025
6476	1.45379e+06	3.94136e+06	498.87	498.92	0.05	0.0025
6514	1.45484e+06	3.94311e+06	496.788	496.84	0.052	0.002704
6135	1.44969e+06	3.9319e+06	492.987	493.04	0.053	0.002809
6362	1.45159e+06	3.93572e+06	500.576	500.63	0.054	0.002916
6530	1.45597e+06	3.94527e+06	506.196	506.25	0.054	0.002916
6567	1.45125e+06	3.93322e+06	529.586	529.64	0.054	0.002916
6063	1.44541e+06	3.92537e+06	508.655	508.71	0.055	0.003025
6186	1.44048e+06	3.92012e+06	513.165	513.22	0.055	0.003025
8904	1.45909e+06	3.95088e+06	534.005	534.06	0.055	0.003025
6224	1.4473e+06	3.92871e+06	505.454	505.51	0.056	0.003136
6048	1.4465e+06	3.9268e+06	509.624	509.68	0.056	0.003136
6228	1.44725e+06	3.92875e+06	504.703	504.76	0.057	0.003249
6754	1.44918e+06	3.92979e+06	504.762	504.82	0.058	0.003364
6485	1.4541e+06	3.94173e+06	497.291	497.35	0.059	0.003481
6707	1.4543e+06	3.94108e+06	493.919	493.98	0.061	0.003721
6044	1.44644e+06	3.92685e+06	530.299	530.36	0.061	0.003721
6701	1.45405e+06	3.94122e+06	494.218	494.28	0.062	0.003844
6769	1.44801e+06	3.92817e+06	507.806	507.87	0.064	0.004096
6403	1.45231e+06	3.93681e+06	499.444	499.51	0.066	0.004356
6131	1.44975e+06	3.93185e+06	499.774	499.84	0.066	0.004356
6540	1.45491e+06	3.94307e+06	532.244	532.31	0.066	0.004356
6698	1.45416e+06	3.94061e+06	493.733	493.8	0.067	0.004489
6242	1.45105e+06	3.93337e+06	497.653	497.72	0.067	0.004489
6177	1.44031e+06	3.92038e+06	506.253	506.32	0.067	0.004489
6523	1.45474e+06	3.94317e+06	495.252	495.32	0.068	0.004624
6292	1.45168e+06	3.93461e+06	502.752	502.82	0.068	0.004624
6713	1.45431e+06	3.94163e+06	494.281	494.35	0.069	0.004761
6190	1.44053e+06	3.92006e+06	514.921	514.99	0.069	0.004761
6347	1.45193e+06	3.93562e+06	502.19	502.26	0.07	0.0049
6891	1.45853e+06	3.94998e+06	505.71	505.78	0.07	0.0049
6716	1.45444e+06	3.94155e+06	493.969	494.04	0.071	0.005041
6112	1.45001e+06	3.93165e+06	503.589	503.66	0.071	0.005041
6509	1.45351e+06	3.94151e+06	492.518	492.59	0.072	0.005184
6150	1.4487e+06	3.93015e+06	500.698	500.77	0.072	0.005184
6742	1.45655e+06	3.94496e+06	502.288	502.36	0.072	0.005184
6842	1.45656e+06	3.94627e+06	506.158	506.23	0.072	0.005184
6440	1.45275e+06	3.93903e+06	491.675	491.75	0.075	0.005625
6166	1.44161e+06	3.92114e+06	510.215	510.29	0.075	0.005625
6782	1.44675e+06	3.92661e+06	510.394	510.47	0.076	0.005776
6254	1.4509e+06	3.93348e+06	499.153	499.23	0.077	0.005929
6721	1.45466e+06	3.94144e+06	494.572	494.65	0.078	0.006084
6271	1.45142e+06	3.93401e+06	497.552	497.63	0.078	0.006084
6149	1.44869e+06	3.93015e+06	500.681	500.76	0.079	0.006241
6832	1.45674e+06	3.94618e+06	505.21	505.29	0.08	0.0064
6830	1.45672e+06	3.94619e+06	505.84	505.92	0.08	0.0064
6003	1.44195e+06	3.92063e+06	512.1	512.18	0.08	0.0064
6108	1.45009e+06	3.9316e+06	529.889	529.97	0.081	0.006561
6480	1.45361e+06	3.94145e+06	493.107	493.19	0.083	0.006889
6388	1.45195e+06	3.93691e+06	495.027	495.11	0.083	0.006889
6779	1.44664e+06	3.9267e+06	510.517	510.6	0.083	0.006889
6607	1.45192e+06	3.93455e+06	500.376	500.46	0.084	0.007056
6085	1.44676e+06	3926605	510.326	510.41	0.084	0.007056
6508	1.45354e+06	3.94149e+06	487.285	487.37	0.085	0.007225
6395	1.45216e+06	3.93685e+06	494.835	494.92	0.085	0.007225
6335	1.4518e+06	3.93515e+06	502.215	502.3	0.085	0.007225
6872	1.45838e+06	3.9487e+06	504.615	504.7	0.085	0.007225
6088	1.44664e+06	3.9267e+06	510.625	510.71	0.085	0.007225
6103	1.44765e+06	3.92845e+06	529.835	529.92	0.085	0.007225
6132	1.44975e+06	3.93185e+06	499.714	499.8	0.086	0.007396
6672	1.45311e+06	3.93893e+06	493.772	493.86	0.088	0.007744
6348	1.45195e+06	3.93562e+06	502.432	502.52	0.088	0.007744
8905	1.45905e+06	3.9509e+06	510.092	510.18	0.088	0.007744
6589	1.45142e+06	3.93308e+06	500.291	500.38	0.089	0.007921
6147	1.44858e+06	3.93024e+06	501.641	501.73	0.089	0.007921
6835	1.45683e+06	3.94613e+06	504.571	504.66	0.089	0.007921
8856	1.45705e+06	3.94675e+06	504.92	505.01	0.09	0.0081
6246	1450989	3.93342e+06	493.099	493.19	0.091	0.008281
6536	1.45589e+06	3.94532e+06	497.439	497.53	0.091	0.008281
6731	1.4554e+06	3.94281e+06	500.439	500.53	0.091	0.008281
6719	1.45457e+06	3.94148e+06	494.488	494.58	0.092	0.008464
6450	1.45365e+06	3.94089e+06	496.478	496.57	0.092	0.008464
6831	1.45672e+06	3.94619e+06	505.837	505.93	0.093	0.008649
6078	1.44574e+06	3.92511e+06	508.567	508.66	0.093	0.008649
6025	1.44394e+06	3.9235e+06	513.427	513.52	0.093	0.008649
6546	1.45372e+06	3.94085e+06	531.377	531.47	0.093	0.008649
6494	1.454e+06	3.94179e+06	491.846	491.94	0.094	0.008836
6208	1.44755e+06	3.92852e+06	509.896	509.99	0.094	0.008836
6279	1.45151e+06	3933985	500.695	500.79	0.095	0.009025
6529	1.45598e+06	3.94527e+06	506.515	506.61	0.095	0.009025
6021	1.4439e+06	3.92353e+06	519.495	519.59	0.095	0.009025
6684	1.45376e+06	3.94083e+06	523.205	523.3	0.095	0.009025
6214	1.44745e+06	3.92859e+06	505.104	505.2	0.096	0.009216
6690	1.45394e+06	3.94073e+06	494.182	494.28	0.098	0.009604
6445	1.45254e+06	3.93909e+06	490.861	490.96	0.099	0.009801
6663	1.45273e+06	3.93748e+06	496.091	496.19	0.099	0.009801
6718	1.45453e+06	3.94151e+06	494.46	494.56	0.1	0.01
6310	1.45135e+06	3.9347e+06	500.59	500.69	0.1	0.01
8880	1.45763e+06	3.94825e+06	507.909	508.01	0.101	0.010201
6880	1.45877e+06	3.94985e+06	503.928	504.03	0.102	0.010404
6569	1.45009e+06	3.9316e+06	529.776	529.88	0.104	0.010816
6187	1.44049e+06	3.92011e+06	513.384	513.49	0.106	0.011236
6848	1.45645e+06	3.94633e+06	500.973	501.08	0.107	0.011449
6753	1.44914e+06	3.92982e+06	504.883	504.99	0.107	0.011449
6092	1.4464e+06	3.92688e+06	507.853	507.96	0.107	0.011449
8879	1.45765e+06	3.94824e+06	520.522	520.63	0.108	0.011664
8872	1.4579e+06	3.94811e+06	503.991	504.1	0.109	0.011881
6211	1.44753e+06	3.92854e+06	505.48	505.59	0.11	0.0121
8853	1.457e+06	3.94678e+06	507.59	507.7	0.11	0.0121
6564	1.45157e+06	3.93397e+06	530.82	530.93	0.11	0.0121
6732	1.45615e+06	3.94518e+06	503.739	503.85	0.111	0.012321
6357	1.45171e+06	3.93568e+06	495.708	495.82	0.112	0.012544
6031	1.44413e+06	3.92333e+06	512.977	513.09	0.113	0.012769
6720	1.45461e+06	3.94146e+06	494.506	494.62	0.114	0.012996
6140	1.4485e+06	3.9303e+06	502.756	502.87	0.114	0.012996
8871	1.45785e+06	3.94813e+06	503.576	503.69	0.114	0.012996
6777	1.44656e+06	3.92676e+06	510.296	510.41	0.114	0.012996
6004	1.44192e+06	3.92068e+06	512.456	512.57	0.114	0.012996
6749	1.44898e+06	3.92994e+06	503.194	503.31	0.116	0.013456
6736	1.45628e+06	3.94511e+06	503.374	503.49	0.116	0.013456
6879	1.45873e+06	3.94987e+06	504.854	504.97	0.116	0.013456
6765	1.44785e+06	3.9283e+06	508.504	508.62	0.116	0.013456
6301	1.45149e+06	3.93466e+06	496.48	496.6	0.12	0.0144
6134	1.4497e+06	3.93189e+06	492.789	492.91	0.121	0.014641
8858	1.45714e+06	3.9467e+06	504.418	504.54	0.122	0.014884
6032	1.44413e+06	3.92333e+06	512.968	513.09	0.122	0.014884
6697	1.45411e+06	3.94064e+06	493.357	493.48	0.123	0.015129
6596	1.45177e+06	3.93391e+06	501.267	501.39	0.123	0.015129
6068	1.44551e+06	3.92529e+06	509.477	509.6	0.123	0.015129
6750	1.44902e+06	3.92991e+06	504.276	504.4	0.124	0.015376
6525	1.45601e+06	3.94525e+06	504.346	504.47	0.124	0.015376
6245	1.451e+06	3.9334e+06	490.145	490.27	0.125	0.015625
6396	1.45219e+06	3.93684e+06	494.355	494.48	0.125	0.015625
6877	1.45868e+06	3.9499e+06	506.105	506.23	0.125	0.015625
6576	1.45027e+06	3.93146e+06	505.124	505.25	0.126	0.015876
6262	1.45122e+06	3.93406e+06	491.573	491.7	0.127	0.016129
6537	1.45586e+06	3.94533e+06	498.713	498.84	0.127	0.016129
6128	1.44981e+06	3.93181e+06	500.913	501.04	0.127	0.016129
6573	1.45015e+06	3.93155e+06	503.713	503.84	0.127	0.016129
6229	1.44724e+06	3.92875e+06	504.891	505.02	0.129	0.016641
6028	1.44401e+06	3.92343e+06	513.29	513.42	0.13	0.0169
8897	1.45673e+06	3.94692e+06	503.319	503.45	0.131	0.017161
6202	1.44762e+06	3.92847e+06	507.818	507.95	0.132	0.017424
6084	1.4468e+06	3.92657e+06	509.958	510.09	0.132	0.017424
6587	1.45135e+06	3.93314e+06	498.697	498.83	0.133	0.017689
6361	1.45162e+06	3.93571e+06	495.184	495.32	0.136	0.018496
6677	1.45333e+06	3.93887e+06	495.204	495.34	0.136	0.018496
6858	1.45798e+06	3.94892e+06	505.304	505.44	0.136	0.018496
6614	1.45225e+06	3.93445e+06	499.293	499.43	0.137	0.018769
6604	1.45186e+06	3.93456e+06	502.703	502.84	0.137	0.018769
6784	1.44683e+06	3.92655e+06	509.813	509.95	0.137	0.018769
6110	1.45003e+06	3.93164e+06	507.622	507.76	0.138	0.019044
8870	1.45781e+06	3.94816e+06	502.74	502.88	0.14	0.0196
6466	1.45389e+06	3.94131e+06	498.569	498.71	0.141	0.019881
6740	1.45646e+06	3.94501e+06	503.049	503.19	0.141	0.019881
6205	1.44759e+06	3.9285e+06	510.639	510.78	0.141	0.019881
6728	1.45527e+06	3.94288e+06	498.737	498.88	0.143	0.020449
6608	1.45196e+06	3.93453e+06	500.577	500.72	0.143	0.020449
6324	1.45157e+06	3.93521e+06	488.656	488.8	0.144	0.020736
6527	1.456e+06	3.94526e+06	506.414	506.56	0.146	0.021316
6524	1.4547e+06	3.94319e+06	495.003	495.15	0.147	0.021609
6146	1.44855e+06	3.93026e+06	495.842	495.99	0.148	0.021904
6009	1.44182e+06	3.92082e+06	511.872	512.02	0.148	0.021904
6620	1.45211e+06	3.93506e+06	498.591	498.74	0.149	0.022201
6583	1.45131e+06	3.93317e+06	499.751	499.9	0.149	0.022201
6145	1.44854e+06	3.93026e+06	495.9	496.05	0.15	0.0225
6066	1.44546e+06	3.92532e+06	508.73	508.88	0.15	0.0225
6080	1.44578e+06	3.92508e+06	509.01	509.16	0.15	0.0225
6026	1.44397e+06	3.92348e+06	513.839	513.99	0.151	0.022801
6441	1.45272e+06	3.93904e+06	491.348	491.5	0.152	0.023104
6906	1.45522e+06	3.94291e+06	497.698	497.85	0.152	0.023104
6120	1.44989e+06	3.93175e+06	500.778	500.93	0.152	0.023104
8882	1457612	3.94826e+06	504.917	505.07	0.153	0.023409
6356	1.45174e+06	3.93568e+06	496.366	496.52	0.154	0.023716
6222	1.44731e+06	3.9287e+06	503.545	503.7	0.155	0.024025
6572	1.45014e+06	3.93155e+06	503.965	504.12	0.155	0.024025
6585	1.45132e+06	3.93316e+06	498.684	498.84	0.156	0.024336
6038	1.44383e+06	3.92359e+06	512.294	512.45	0.156	0.024336
6467	1.45388e+06	3.94131e+06	496.653	496.81	0.157	0.024649
6871	1.45834e+06	3.94873e+06	504.003	504.16	0.157	0.024649
6641	1.45233e+06	3.93603e+06	496.791	496.95	0.159	0.025281
8867	1.45773e+06	3.9482e+06	515.981	516.14	0.159	0.025281
6322	1.45153e+06	3.93522e+06	493.199	493.36	0.161	0.025921
6468	1.45387e+06	3.94131e+06	496.529	496.69	0.161	0.025921
6039	1.44383e+06	3.9236e+06	512.299	512.46	0.161	0.025921
6203	1.44761e+06	3.92848e+06	507.988	508.15	0.162	0.026244
6770	1.44805e+06	3.92814e+06	508.008	508.17	0.162	0.026244
6184	1.44046e+06	3.92016e+06	511.648	511.81	0.162	0.026244
6124	1.44985e+06	3.93178e+06	501.517	501.68	0.163	0.026569
6306	1.45142e+06	3.93468e+06	488.856	489.02	0.164	0.026896
6382	1.4518e+06	3.93618e+06	496.306	496.47	0.164	0.026896
6841	1.4571e+06	3.94599e+06	504.546	504.71	0.164	0.026896
6751	1.44906e+06	3.92988e+06	504.926	505.09	0.164	0.026896
6269	1.45136e+06	3.93403e+06	496.835	497	0.165	0.027225
6755	1.44922e+06	3.92975e+06	504.735	504.9	0.165	0.027225
6162	1.44156e+06	3.92121e+06	506.685	506.85	0.165	0.027225
6077	1.44574e+06	3.92511e+06	508.915	509.08	0.165	0.027225
6227	1.44728e+06	3.92872e+06	504.383	504.55	0.167	0.027889
6761	1.44773e+06	3.92839e+06	505.433	505.6	0.167	0.027889
6714	1.45435e+06	3.9416e+06	493.812	493.98	0.168	0.028224
8860	1.45723e+06	3.94665e+06	504.531	504.7	0.169	0.028561
6076	1.4457e+06	3.92514e+06	508.951	509.12	0.169	0.028561
6717	1.45448e+06	3.94153e+06	494.34	494.51	0.17	0.0289
6010	1.4418e+06	3.92086e+06	511.39	511.56	0.17	0.0289
6640	1.4523e+06	3.93604e+06	496.929	497.1	0.171	0.029241
6241	1.45107e+06	3.93335e+06	497.669	497.84	0.171	0.029241
6631	1.45224e+06	3.93554e+06	497.428	497.6	0.172	0.029584
6327	1.45163e+06	3.93519e+06	495.517	495.69	0.173	0.029929
6675	1.45323e+06	3.9389e+06	494.515	494.69	0.175	0.030625
6597	1.45181e+06	3.9339e+06	501.375	501.55	0.175	0.030625
6781	1.44671e+06	3.92664e+06	510.635	510.81	0.175	0.030625
6730	1.45535e+06	3.94284e+06	499.944	500.12	0.176	0.030976
8875	1.45803e+06	3.94804e+06	503.884	504.06	0.176	0.030976
6729	1.45531e+06	3.94286e+06	499.383	499.56	0.177	0.031329
6780	1.44667e+06	3.92667e+06	510.282	510.46	0.178	0.031684
6704	1.45417e+06	3.94116e+06	492.621	492.8	0.179	0.032041
6785	1.44687e+06	3.92652e+06	509.461	509.64	0.179	0.032041
6660	1.45291e+06	3.93664e+06	497.4	497.58	0.18	0.0324
6738	1.45637e+06	3.94506e+06	502.659	502.84	0.181	0.032761
6213	1.44749e+06	3.92857e+06	505.148	505.33	0.182	0.033124
6261	1.45121e+06	3.93407e+06	494.996	495.18	0.184	0.033856
6692	1.454e+06	3.9407e+06	494.225	494.41	0.185	0.034225
8901	1.45922e+06	3.95081e+06	506.464	506.65	0.186	0.034596
6699	1.4542e+06	3.94059e+06	493.973	494.16	0.187	0.034969
6689	1.45389e+06	3.94075e+06	494.203	494.39	0.187	0.034969
6783	1.44679e+06	3.92658e+06	509.853	510.04	0.187	0.034969
6011	1.44177e+06	3.9209e+06	511.083	511.27	0.187	0.034969
6643	1.45243e+06	3.936e+06	496.681	496.87	0.189	0.035721
6343	1.45199e+06	3.93561e+06	499.491	499.68	0.189	0.035721
6231	1.45118e+06	3.93327e+06	501.28	501.47	0.19	0.0361
6575	1.45023e+06	3.93149e+06	503.12	503.31	0.19	0.0361
6638	1.45258e+06	3.93544e+06	498.909	499.1	0.191	0.036481
6390	1.45199e+06	3.9369e+06	494.618	494.81	0.192	0.036864
6430	1.45292e+06	3.93898e+06	495.008	495.2	0.192	0.036864
6226	1.44729e+06	3.92872e+06	504.617	504.81	0.193	0.037249
6757	1.4493e+06	3.92969e+06	505.325	505.52	0.195	0.038025
6058	1.44524e+06	3.9255e+06	509.405	509.6	0.195	0.038025
6767	1.44793e+06	3.92823e+06	508.174	508.37	0.196	0.038416
6086	1.44672e+06	3.92664e+06	510.684	510.88	0.196	0.038416
6598	1.45186e+06	3.93389e+06	501.582	501.78	0.198	0.039204
6464	1.4534e+06	3.94102e+06	493.241	493.44	0.199	0.039601
8906	1.45904e+06	3.95091e+06	507.141	507.34	0.199	0.039601
6764	1.44781e+06	3.92833e+06	507.371	507.57	0.199	0.039601
6090	1.44656e+06	3.92676e+06	510.241	510.44	0.199	0.039601
6185	1.44047e+06	3.92015e+06	511.861	512.06	0.199	0.039601
6665	1.45283e+06	3.93745e+06	495.6	495.8	0.2	0.04
6866	1.45812e+06	3.94884e+06	502.039	502.24	0.201	0.040401
6863	1.45787e+06	3.94898e+06	496.998	497.2	0.202	0.040804
6678	1.45338e+06	3.93886e+06	495.246	495.45	0.204	0.041616
6008	1.44185e+06	3.92078e+06	511.576	511.78	0.204	0.041616
6393	1.4521e+06	3.93687e+06	495.075	495.28	0.205	0.042025
6679	1.45343e+06	3.93884e+06	495.295	495.5	0.205	0.042025
6676	1.45328e+06	3.93888e+06	494.694	494.9	0.206	0.042436
6668	1.45297e+06	3.93741e+06	496.274	496.48	0.206	0.042436
6733	1.45615e+06	3.94517e+06	502.854	503.06	0.206	0.042436
6630	1.4522e+06	3.93555e+06	497.923	498.13	0.207	0.042849
6609	1.45201e+06	3.93452e+06	499.103	499.31	0.207	0.042849
6825	1.45664e+06	3.94623e+06	528.183	528.39	0.207	0.042849
6376	1.45201e+06	3.93612e+06	496.472	496.68	0.208	0.043264
6377	1.45199e+06	3.93612e+06	496.251	496.46	0.209	0.043681
6659	1.45287e+06	3.93666e+06	496.761	496.97	0.209	0.043681
6737	1.45633e+06	3.94508e+06	502.771	502.98	0.209	0.043681
6823	1.45661e+06	3.94625e+06	532.891	533.1	0.209	0.043681
6651	1.4525e+06	3.93676e+06	495.81	496.02	0.21	0.0441
6615	1.4523e+06	3.93444e+06	499.59	499.8	0.21	0.0441
6600	1.45196e+06	3.93386e+06	499.94	500.15	0.21	0.0441
6072	1.44559e+06	3.92523e+06	508.95	509.16	0.21	0.0441
6071	1.44558e+06	3.92523e+06	509.708	509.92	0.212	0.044944
8877	1.45812e+06	3.94799e+06	504.357	504.57	0.213	0.045369
6119	1.44991e+06	3.93173e+06	500.156	500.37	0.214	0.045796
6702	1.45408e+06	3.9412e+06	493.464	493.68	0.216	0.046656
6667	1.45293e+06	3.93743e+06	495.864	496.08	0.216	0.046656
8873	1.45794e+06	3.94809e+06	503.714	503.93	0.216	0.046656
6680	1.45347e+06	3.93883e+06	495.282	495.5	0.218	0.047524
6627	1.45245e+06	3.93497e+06	497.412	497.63	0.218	0.047524
6700	1.45405e+06	3.94122e+06	495.261	495.48	0.219	0.047961
6674	1.45319e+06	3.93891e+06	493.6	493.82	0.22	0.0484
6290	1.4517e+06	3.93461e+06	500.629	500.85	0.221	0.048841
6611	1.45211e+06	3.93449e+06	500.177	500.4	0.223	0.049729
6739	1.45642e+06	3.94503e+06	502.567	502.79	0.223	0.049729
6029	1.44405e+06	3.9234e+06	513.667	513.89	0.223	0.049729
6633	1.45234e+06	3.93551e+06	497.286	497.51	0.224	0.050176
6594	1.45168e+06	3.93394e+06	499.636	499.86	0.224	0.050176
6087	1.44668e+06	3.92667e+06	510.306	510.53	0.224	0.050176
6741	1.4565e+06	3.94499e+06	502.695	502.92	0.225	0.050625
6067	1.4455e+06	3.92529e+06	510.505	510.73	0.225	0.050625
6724	1.45504e+06	3.943e+06	496.154	496.38	0.226	0.051076
6619	1.45206e+06	3.93507e+06	498.154	498.38	0.226	0.051076
6664	1.45278e+06	3.93747e+06	495.563	495.79	0.227	0.051529
6260	1.45119e+06	3.93407e+06	497.603	497.83	0.227	0.051529
6460	1.45354e+06	3.94094e+06	493.192	493.42	0.228	0.051984
6897	1.4604e+06	3.95341e+06	533.262	533.49	0.228	0.051984
6623	1.45226e+06	3.93502e+06	497.991	498.22	0.229	0.052441
6223	1.44731e+06	3.9287e+06	504.921	505.15	0.229	0.052441
6083	1.44683e+06	3.92654e+06	509.731	509.96	0.229	0.052441
6497	1.45386e+06	3.94186e+06	491.03	491.26	0.23	0.0529
6070	1.44558e+06	3.92523e+06	509.69	509.92	0.23	0.0529
8855	1.45701e+06	3.94677e+06	506.548	506.78	0.232	0.053824
6193	1.4406e+06	3.91994e+06	514.518	514.75	0.232	0.053824
6691	1.45398e+06	3.94071e+06	494.366	494.6	0.234	0.054756
6173	1.44036e+06	3.92031e+06	509.564	509.8	0.236	0.055696
6034	1.4442e+06	3.92327e+06	513.084	513.32	0.236	0.055696
6278	1.4515e+06	3.93399e+06	500.773	501.01	0.237	0.056169
6748	1.44894e+06	3.92997e+06	502.591	502.83	0.239	0.057121
6339	1.45184e+06	3.93513e+06	499.32	499.56	0.24	0.0576
6191	1.44055e+06	3.92002e+06	514.66	514.9	0.24	0.0576
6595	1.45172e+06	3.93393e+06	499.499	499.74	0.241	0.058081
6590	1.45146e+06	3.93305e+06	500.129	500.37	0.241	0.058081
6610	1.45206e+06	3.9345e+06	499.237	499.48	0.243	0.059049
6588	1.45138e+06	3.93311e+06	500.723	500.97	0.247	0.061009
6499	1.45378e+06	3.94191e+06	491.021	491.27	0.249	0.062001
6586	1.45132e+06	3.93316e+06	498.62	498.87	0.25	0.0625
6898	1.46036e+06	3.95343e+06	531.16	531.41	0.25	0.0625
6710	1.45443e+06	3.94101e+06	491.439	491.69	0.251	0.063001
8889	1.45687e+06	3.94685e+06	508.179	508.43	0.251	0.063001
6775	1.4465e+06	3.9268e+06	509.366	509.62	0.254	0.064516
6217	1.44737e+06	3.92866e+06	504.755	505.01	0.255	0.065025
6762	1.44773e+06	3.92839e+06	505.475	505.73	0.255	0.065025
6170	1.44154e+06	3.92124e+06	506.413	506.67	0.257	0.066049
6195	1.44063e+06	3.9199e+06	513.183	513.44	0.257	0.066049
6727	1.45518e+06	3.94293e+06	497.142	497.4	0.258	0.066564
6681	1.45352e+06	3.93882e+06	495.331	495.59	0.259	0.067081
6874	1.45847e+06	3.94866e+06	504.271	504.53	0.259	0.067081
6756	1.44926e+06	3.92972e+06	505.271	505.53	0.259	0.067081
6886	1.45899e+06	3.94973e+06	506.171	506.43	0.259	0.067081
8902	1.45927e+06	3.95078e+06	506.761	507.02	0.259	0.067081
6052	1.44531e+06	3.92544e+06	509.651	509.91	0.259	0.067081
6232	1.45117e+06	3.93328e+06	501.48	501.74	0.26	0.0676
6771	1.44809e+06	3.92811e+06	507.979	508.24	0.261	0.068121
6027	1.44398e+06	3.92347e+06	513.209	513.47	0.261	0.068121
6899	1.46036e+06	3.95343e+06	529.229	529.49	0.261	0.068121
6210	1.44754e+06	3.92853e+06	506.718	506.98	0.262	0.068644
6500	1.45375e+06	3.94192e+06	491.087	491.35	0.263	0.069169
6030	1.44409e+06	3.92337e+06	513.367	513.63	0.263	0.069169
6267	1.45131e+06	3.93404e+06	497.126	497.39	0.264	0.069696
6036	1.44428e+06	3.9232e+06	513.896	514.16	0.264	0.069696
6723	1.45502e+06	3.94302e+06	495.765	496.03	0.265	0.070225
6351	1.45188e+06	3.93564e+06	495.804	496.07	0.266	0.070756
6642	1.45238e+06	3.93602e+06	496.044	496.31	0.266	0.070756
6768	1.44797e+06	3.9282e+06	507.694	507.96	0.266	0.070756
6308	1.45139e+06	3.93469e+06	494.072	494.34	0.268	0.071824
6628	1.45215e+06	3.93556e+06	498.752	499.02	0.268	0.071824
6151	1.44873e+06	3.93012e+06	500.582	500.85	0.268	0.071824
6634	1.45239e+06	3.9355e+06	497.48	497.75	0.27	0.0729
6895	1.45846e+06	3.95002e+06	502.72	502.99	0.27	0.0729
6774	1.4465e+06	3.9268e+06	509.97	510.24	0.27	0.0729
6696	1.45408e+06	3.94066e+06	492.959	493.23	0.271	0.073441
6013	1.44171e+06	3.92098e+06	511.529	511.8	0.271	0.073441
6581	1.45046e+06	3.9313e+06	506.708	506.98	0.272	0.073984
6074	1.44562e+06	3.9252e+06	509.708	509.98	0.272	0.073984
6359	1.45167e+06	3.9357e+06	487.865	488.14	0.275	0.075625
6646	1.45257e+06	3.93596e+06	495.675	495.95	0.275	0.075625
6632	1.45229e+06	3.93552e+06	497.205	497.48	0.275	0.075625
8887	1.4575e+06	3.94832e+06	501.615	501.89	0.275	0.075625
6574	1.45019e+06	3.93152e+06	502.564	502.84	0.276	0.076176
6079	1.44576e+06	3.9251e+06	509.404	509.68	0.276	0.076176
6907	1.45342e+06	3.94101e+06	493.792	494.07	0.278	0.077284
6354	1.45181e+06	3.93566e+06	494.892	495.17	0.278	0.077284
6352	1.45186e+06	3.93564e+06	495.272	495.55	0.278	0.077284
6579	1.45038e+06	3.93137e+06	506.35	506.63	0.28	0.0784
6602	1.45205e+06	3.93383e+06	499.439	499.72	0.281	0.078961
6635	1.45244e+06	3.93548e+06	497.488	497.77	0.282	0.079524
6007	1.44188e+06	3.92074e+06	511.718	512	0.282	0.079524
6172	1440363	3.9203e+06	509.716	510	0.284	0.080656
6666	1.45288e+06	3.93744e+06	495.815	496.1	0.285	0.081225
6252	1.45091e+06	3.93348e+06	498.845	499.13	0.285	0.081225
6636	1.45248e+06	3.93547e+06	497.344	497.63	0.286	0.081796
6192	1.44058e+06	3.91998e+06	513.564	513.85	0.286	0.081796
6851	1.45641e+06	3.94636e+06	498.202	498.49	0.288	0.082944
6612	1.45216e+06	3.93448e+06	499.9	500.19	0.29	0.0841
6715	1.45439e+06	3.94158e+06	493.729	494.02	0.291	0.084681
6082	1.44687e+06	3.92651e+06	509.349	509.64	0.291	0.084681
6198	1.44069e+06	3.91982e+06	514.409	514.7	0.291	0.084681
8863	1.45736e+06	3.94658e+06	503.958	504.25	0.292	0.085264
6746	1.44893e+06	3.92997e+06	504.378	504.67	0.292	0.085264
8888	1.45689e+06	3.94683e+06	519.196	519.49	0.294	0.086436
6012	1.44174e+06	3.92094e+06	511.395	511.69	0.295	0.087025
6263	1.45123e+06	3.93406e+06	489.654	489.95	0.296	0.087616
6653	1.45258e+06	3.93674e+06	495.384	495.68	0.296	0.087616
6637	1.45253e+06	3.93546e+06	497.931	498.23	0.299	0.089401
6194	1.44063e+06	3.9199e+06	513.191	513.49	0.299	0.089401
6061	1.44519e+06	3.92554e+06	506.57	506.87	0.3	0.09
6625	1.45235e+06	3.93499e+06	497.989	498.29	0.301	0.090601
6726	1.45513e+06	3.94295e+06	496.688	496.99	0.302	0.091204
6629	1.45216e+06	3.93556e+06	497.894	498.2	0.306	0.093636
6047	1.4465e+06	3.9268e+06	509.944	510.25	0.306	0.093636
6645	1.45252e+06	3.93598e+06	495.45	495.76	0.31	0.0961
6251	1.45093e+06	3.93346e+06	498.9	499.21	0.31	0.0961
6130	1.44979e+06	3.93183e+06	500.23	500.54	0.31	0.0961
6099	1.44632e+06	3.92694e+06	503.978	504.29	0.312	0.097344
6270	1.45138e+06	3.93402e+06	496.027	496.34	0.313	0.097969
6626	1.4524e+06	3.93498e+06	497.597	497.91	0.313	0.097969
6896	1.45842e+06	3.95004e+06	502.094	502.41	0.316	0.099856
6197	1.44068e+06	3.91983e+06	514.964	515.28	0.316	0.099856
6621	1.45216e+06	3.93505e+06	497.459	497.78	0.321	0.103041
6069	1.44554e+06	3.92526e+06	509.483	509.81	0.327	0.106929
6661	1.4527e+06	3.93749e+06	496.852	497.18	0.328	0.107584
8881	1.45762e+06	3.94826e+06	504.861	505.19	0.329	0.108241
6073	1.4456e+06	3.92522e+06	509.288	509.62	0.332	0.110224
6355	1.45176e+06	3.93567e+06	497.387	497.72	0.333	0.110889
6220	1.44734e+06	3.92868e+06	498.927	499.26	0.333	0.110889
6384	1.45174e+06	3.93619e+06	494.886	495.22	0.334	0.111556
6129	1.4498e+06	3.93182e+06	500.164	500.5	0.336	0.112896
6652	1.45253e+06	3.93675e+06	494.75	495.09	0.34	0.1156
6656	1.45272e+06	3.9367e+06	495.45	495.79	0.34	0.1156
6669	1.45302e+06	3.9374e+06	496.4	496.74	0.34	0.1156
6255	1.45115e+06	3.93409e+06	498.64	498.98	0.34	0.1156
6253	1.45084e+06	3.93353e+06	499.25	499.59	0.34	0.1156
6570	1.45014e+06	3.93156e+06	504.95	505.29	0.34	0.1156
6639	1.45229e+06	3.93604e+06	497.788	498.13	0.342	0.116964
6603	1.4521e+06	3.93382e+06	499.796	500.14	0.344	0.118336
6881	1.45881e+06	3.94983e+06	502.436	502.78	0.344	0.118336
6577	1.4503e+06	3.93143e+06	506.226	506.57	0.344	0.118336
6670	1.45307e+06	3.93738e+06	496.185	496.53	0.345	0.119025
6446	1.45252e+06	3.9391e+06	485.851	486.2	0.349	0.121801
6693	1.45402e+06	3.94069e+06	492.311	492.66	0.349	0.121801
6671	1.45312e+06	3.93737e+06	496.95	497.3	0.35	0.1225
6655	1.45267e+06	3.93671e+06	495.048	495.4	0.352	0.123904
6644	1.45247e+06	3.93599e+06	495.597	495.95	0.353	0.124609
6592	1.45167e+06	3.93394e+06	500.566	500.92	0.354	0.125316
6297	1.45161e+06	3.93463e+06	496.175	496.53	0.355	0.126025
6582	1.4505e+06	3.93127e+06	505.784	506.14	0.356	0.126736
6648	1.45267e+06	3.93593e+06	495.152	495.51	0.358	0.128164
6501	1.45373e+06	3.94193e+06	488.05	488.41	0.36	0.1296
6673	1.45314e+06	3.93892e+06	493.858	494.22	0.362	0.131044
6650	1.4525e+06	3.93676e+06	496.158	496.52	0.362	0.131044
6658	1.45282e+06	3.93667e+06	496.126	496.49	0.364	0.132496
6389	1.45198e+06	3.9369e+06	494.495	494.86	0.365	0.133225
6093	1.44639e+06	3.92688e+06	507.894	508.26	0.366	0.133956
6776	1.44652e+06	3.92679e+06	509.351	509.72	0.369	0.136161
6391	1.45205e+06	3.93688e+06	494.1	494.47	0.37	0.1369
6900	1.46048e+06	3.95336e+06	534.328	534.7	0.372	0.138384
6100	1.44628e+06	3.92697e+06	503.907	504.28	0.373	0.139129
6580	1.45042e+06	3.93133e+06	506.607	506.98	0.373	0.139129
6591	1.45149e+06	3.93303e+06	499.822	500.2	0.378	0.142884
6035	1.44424e+06	3.92324e+06	513.271	513.65	0.379	0.143641
6317	1.45146e+06	3.93524e+06	497.31	497.69	0.38	0.1444
6330	1451700	3.93518e+06	496.679	497.06	0.381	0.145161
8912	1.45892e+06	3.95097e+06	503.949	504.33	0.381	0.145161
6353	1.45183e+06	3.93565e+06	495.606	495.99	0.384	0.147456
6654	1.45263e+06	3.93672e+06	495.626	496.01	0.384	0.147456
6599	1.45191e+06	3.93387e+06	500.855	501.24	0.385	0.148225
6647	1.45262e+06	3.93595e+06	495.434	495.82	0.386	0.148996
6121	1.44987e+06	3.93176e+06	500.423	500.81	0.387	0.149769
6763	1.44777e+06	3.92836e+06	506.017	506.41	0.393	0.154449
6703	1.45412e+06	3.94118e+06	492.976	493.37	0.394	0.155236
6392	1.45205e+06	3.93688e+06	494.866	495.26	0.394	0.155236
6302	1.45148e+06	3.93467e+06	496.266	496.66	0.394	0.155236
6315	1.45129e+06	3.93472e+06	497.186	497.58	0.394	0.155236
6613	1.45221e+06	3.93446e+06	499.406	499.8	0.394	0.155236
6890	1.45854e+06	3.94997e+06	505.916	506.31	0.394	0.155236
6331	1.45172e+06	3.93517e+06	494.963	495.36	0.397	0.157609
6601	1.45201e+06	3.93385e+06	499.172	499.57	0.398	0.158404
6616	1.45202e+06	3.93509e+06	499.114	499.52	0.406	0.164836
6060	1.44522e+06	3.92551e+06	507.594	508	0.406	0.164836
6091	1.44652e+06	3.92679e+06	509.454	509.86	0.406	0.164836
6127	1.44982e+06	3.9318e+06	499.622	500.03	0.408	0.166464
6778	1.4466e+06	3.92673e+06	510.842	511.25	0.408	0.166464
6622	1.45221e+06	3.93503e+06	496.78	497.19	0.41	0.1681
6843	1.45655e+06	3.94628e+06	505.63	506.04	0.41	0.1681
6141	1.44851e+06	3930292	502.807	503.22	0.413	0.170569
6188	1.4405e+06	3.9201e+06	512.684	513.1	0.416	0.173056
6394	1.45214e+06	3.93686e+06	495.321	495.74	0.419	0.175561
8903	1.45931e+06	3.95076e+06	506.871	507.29	0.419	0.175561
6316	1.45144e+06	3.93525e+06	498.159	498.58	0.421	0.177241
6657	1.45277e+06	3.93668e+06	495.482	495.91	0.428	0.183184
6366	1.45114e+06	3.93409e+06	498.612	499.04	0.428	0.183184
6089	1.4466e+06	3.92673e+06	510.777	511.21	0.433	0.187489
6309	1.45136e+06	3.9347e+06	499.256	499.69	0.434	0.188356
6123	1.44986e+06	3.93177e+06	499.541	499.98	0.439	0.192721
6289	1.4517e+06	3.93461e+06	500.031	500.47	0.439	0.192721
6075	1.44566e+06	3.92517e+06	509.33	509.77	0.44	0.1936
6298	1.45158e+06	3.93464e+06	495.828	496.27	0.442	0.195364
6160	1.44154e+06	3.92124e+06	506.198	506.64	0.442	0.195364
6498	1.45382e+06	3.94189e+06	491.257	491.7	0.443	0.196249
6383	1.45175e+06	3.93619e+06	495.197	495.64	0.443	0.196249
6705	1.45421e+06	3.94113e+06	492.585	493.03	0.445	0.198025
6760	1.44772e+06	3.92839e+06	505.852	506.3	0.448	0.200704
6307	1.45141e+06	3.93469e+06	488.771	489.23	0.459	0.210681
6618	1.45203e+06	3.93508e+06	497.949	498.41	0.461	0.212521
6344	1.45198e+06	3.93561e+06	499.338	499.8	0.462	0.213444
6461	1453497	3.94097e+06	493.042	493.51	0.468	0.219024
6425	1.45214e+06	3.93764e+06	486.384	486.86	0.476	0.226576
6196	1.44066e+06	3.91986e+06	514.164	514.64	0.476	0.226576
6526	1.45601e+06	3.94525e+06	503.001	503.48	0.479	0.229441
6380	1.4519e+06	3.93615e+06	497.68	498.16	0.48	0.2304
6332	1.45175e+06	3.93516e+06	495.606	496.09	0.484	0.234256
8900	1.45918e+06	3.95083e+06	506.066	506.55	0.484	0.234256
6606	1.45188e+06	3.93456e+06	500.675	501.16	0.485	0.235225
6014	1.44168e+06	3.92103e+06	510.315	510.8	0.485	0.235225
6428	1.45225e+06	3.93761e+06	495.464	495.95	0.486	0.236196
6725	1.45509e+06	3.94298e+06	496.502	496.99	0.488	0.238144
6459	1.45354e+06	3.94094e+06	493.407	493.9	0.493	0.243049
6300	1.45153e+06	3.93465e+06	496.975	497.47	0.495	0.245025
6649	1.45271e+06	3.93592e+06	495.383	495.88	0.497	0.247009
6288	1.45171e+06	3.9346e+06	500.172	500.67	0.498	0.248004
6360	1.45166e+06	3.9357e+06	487.631	488.13	0.499	0.249001
6065	1.44542e+06	3.92535e+06	506.799	507.3	0.501	0.251001
8911	1.45896e+06	3.95095e+06	504.302	504.81	0.508	0.258064
6081	1.44691e+06	3.92648e+06	509.46	509.97	0.51	0.2601
6215	1.44741e+06	3.92863e+06	504.769	505.28	0.511	0.261121
6695	1.45406e+06	3.94066e+06	492.23	492.75	0.52	0.2704
6503	1.45335e+06	3.94105e+06	486.009	486.54	0.531	0.281961
6422	1.45228e+06	3.9376e+06	493.448	493.99	0.542	0.293764
6462	1.45349e+06	3.94097e+06	492.53	493.09	0.56	0.3136
6379	1.45194e+06	3.93614e+06	497.928	498.5	0.572	0.327184
6189	1.44052e+06	3.92007e+06	512.571	513.15	0.579	0.335241
6299	1.45156e+06	3.93465e+06	496.261	496.85	0.589	0.346921
6381	1.45185e+06	3.93616e+06	496.334	496.93	0.596	0.355216
6323	1.45156e+06	3.93521e+06	488.41	489.01	0.6	0.36
6465	1.45336e+06	3.94104e+06	486.209	486.81	0.601	0.361201
6268	1.45133e+06	3.93403e+06	496.861	497.49	0.629	0.395641
6216	1.44737e+06	3.92866e+06	504.92	505.57	0.65	0.4225
6178	1.4403e+06	3.9204e+06	506.819	507.5	0.681	0.463761
6387	1.4519e+06	3.93692e+06	495.873	496.56	0.687	0.471969
6139	1.44846e+06	3.93033e+06	502.201	502.91	0.709	0.502681
6370	1452111	3.93609e+06	498.837	499.57	0.733	0.537289
6694	1.45403e+06	3.94068e+06	491.964	492.7	0.736	0.541696
6282	1.45087e+06	3.93351e+06	499.016	499.76	0.744	0.553536
6378	1.45196e+06	3.93613e+06	497.232	497.98	0.748	0.559504
6059	1.44523e+06	3.9255e+06	507.525	508.31	0.785	0.616225
6482	1.45356e+06	3.94148e+06	486.036	486.84	0.804	0.646416
6314	1.45132e+06	3.93471e+06	497.492	498.35	0.858	0.736164
6329	1.45168e+06	3.93518e+06	496.826	497.69	0.864	0.746496
6367	1.45109e+06	3.9341e+06	499.226	500.09	0.864	0.746496
6496	1.45391e+06	3.94184e+06	490.931	491.82	0.889	0.790321
8886	1.45754e+06	3.9483e+06	501.673	502.6	0.927	0.859329
6502	1.45372e+06	3.94194e+06	485.991	487.95	1.959	3.83768

## Sheet: 7. Moose Creek Dam Floodway
E:\z_Backup\6100401_Fairbanks_North_Star_Borough\QAQC\Results\Deliverable\Post-bias_adjustment\Withheld\Cross_Sections\Edited\Ground_Shots_In_Floodway_PENZ.txt
Number	Easting	Northing	Known Z	Laser Z	Dz	Dz^2		Analyzed by: jcloutier on 11/1/2010 at 10:32:11 AM
-----------------------------------------------------------------------
6827	1.45669e+06	3.9462e+06	516.049	515.48	-0.569	0.323761		Statistical Summary
6001	1.44163e+06	3.92111e+06	526.601	526.14	-0.461	0.212521		Mean:	0.167	feet
6386	1.45169e+06	3.93621e+06	492.774	492.35	-0.424	0.179776		Median:	0.176	feet
6478	1.45373e+06	3.94139e+06	491.889	491.57	-0.319	0.101761		Mode:	0.259	feet
6326	1.45162e+06	3.9352e+06	495.793	495.48	-0.313	0.097969		Kurtosis:	1.384
6018	1.44386e+06	3.92356e+06	530.153	529.87	-0.283	0.080089		Skew:	0.066
6495	1.45395e+06	3.94181e+06	492.012	491.73	-0.282	0.079524		Minimum:	-0.569	feet
6296	1.45162e+06	3.93463e+06	500.448	500.17	-0.278	0.077284		Maximum:	0.889	feet
6122	1.44987e+06	3.93176e+06	501.221	500.95	-0.271	0.073441		Range:	1.458	feet
6419	1.4524e+06	3.93757e+06	493.039	492.82	-0.219	0.047961		Count:	406
8857	1.4571e+06	3.94673e+06	505.377	505.16	-0.217	0.047089
6869	1.45825e+06	3.94877e+06	504.158	503.95	-0.208	0.043264		RMSE:	0.26
6107	1.45007e+06	3.93161e+06	531.066	530.86	-0.206	0.042436		RMSE*1.96 (95% CI - NSSDA)	0.51
6239	1.45111e+06	3.93332e+06	501.787	501.59	-0.197	0.038809
6281	1.45152e+06	3.93398e+06	506.701	506.52	-0.181	0.032761					Error (ft)	Frequency
8878	1.45816e+06	3.94797e+06	504.96	504.78	-0.18	0.0324					-0.6	1
6846	1.45648e+06	3.94632e+06	508.71	508.53	-0.18	0.0324					-0.5	0
6272	1.45143e+06	3.93401e+06	501.814	501.64	-0.174	0.030276					-0.4	2
8864	1.4574e+06	3.94656e+06	504.58	504.41	-0.17	0.0289					-0.3	2
6265	1.45127e+06	3.93405e+06	495.573	495.41	-0.163	0.026569					-0.2	8
6845	1.45652e+06	3.94629e+06	508.785	508.63	-0.155	0.024025					-0.1	25
6506	1.45328e+06	3.94109e+06	500.174	500.02	-0.154	0.023716					0	37
6365	1.45156e+06	3.93573e+06	499.993	499.84	-0.153	0.023409					0.1	64
6286	1.45172e+06	3.9346e+06	506.889	506.74	-0.149	0.022201					0.2	89
6350	1.4519e+06	3.93563e+06	500.066	499.92	-0.146	0.021316					0.3	95
6533	1.45593e+06	3.94529e+06	505.454	505.31	-0.144	0.020736					0.4	47
6840	1.45705e+06	3.94601e+06	504.64	504.5	-0.14	0.0196					0.5	22
6864	1.45785e+06	3.94899e+06	496.569	496.43	-0.139	0.019321					0.6	5
8861	1.45727e+06	3.94663e+06	504.718	504.58	-0.138	0.019044					0.7	3
6708	1.45434e+06	3.94106e+06	493.217	493.08	-0.137	0.018769					0.8	3
6105	1.44886e+06	3.93003e+06	530.127	529.99	-0.137	0.018769					0.9	3
6834	1.45679e+06	3.94615e+06	504.766	504.63	-0.136	0.018496
6421	1.4523e+06	3.9376e+06	492.142	492.01	-0.132	0.017424
8876	1.45807e+06	3.94802e+06	504.077	503.95	-0.127	0.016129
8893	1.45683e+06	3.94687e+06	509.297	509.18	-0.117	0.013689
6836	1.45688e+06	3.9461e+06	504.473	504.36	-0.113	0.012769
6333	1.45176e+06	3.93516e+06	499.84	499.73	-0.11	0.0121
6885	1458947	3.94975e+06	506.561	506.46	-0.101	0.010201
6893	1.45851e+06	3.94999e+06	509.451	509.36	-0.091	0.008281
6735	1.45624e+06	3.94513e+06	503.768	503.68	-0.088	0.007744
6878	1.45868e+06	3.9499e+06	505.322	505.24	-0.082	0.006724
6153	1.44875e+06	3.93011e+06	507.609	507.53	-0.079	0.006241
6853	1.45635e+06	3.94639e+06	497.817	497.74	-0.077	0.005929
6833	1.45679e+06	3.94615e+06	504.701	504.63	-0.071	0.005041
6856	1.45622e+06	3.94646e+06	498.048	497.98	-0.068	0.004624
6839	1.45701e+06	3.94603e+06	504.458	504.39	-0.068	0.004624
6305	1.45143e+06	3.93468e+06	491.406	491.34	-0.066	0.004356
6169	1.44038e+06	3.92027e+06	525.696	525.63	-0.066	0.004356
6475	1.45381e+06	3.94134e+06	499.755	499.69	-0.065	0.004225
6444	1.45256e+06	3.93908e+06	490.873	490.81	-0.063	0.003969
6875	1.45851e+06	3.94863e+06	504.443	504.38	-0.063	0.003969
6125	1.44983e+06	3.93179e+06	502.132	502.07	-0.062	0.003844
6867	1.45816e+06	3.94882e+06	502.149	502.09	-0.059	0.003481
8862	1.45732e+06	3.94661e+06	503.979	503.92	-0.059	0.003481
6161	1.44154e+06	3.92123e+06	506.698	506.64	-0.058	0.003364
6861	1.45794e+06	3.94894e+06	508.674	508.62	-0.054	0.002916
8909	1.459e+06	3.95093e+06	510.629	510.58	-0.049	0.002401
8884	1.45759e+06	3.94828e+06	508.436	508.39	-0.046	0.002116
6887	1.45904e+06	3.94971e+06	506.435	506.39	-0.045	0.002025
6852	1.45639e+06	3.94637e+06	497.881	497.84	-0.041	0.001681
8874	1.45798e+06	3.94806e+06	503.959	503.92	-0.039	0.001521
6882	1.45886e+06	3.9498e+06	504.176	504.14	-0.036	0.001296
6420	1.45235e+06	3.93759e+06	493.341	493.31	-0.031	0.000961
6688	1.45385e+06	3.94078e+06	494.241	494.21	-0.031	0.000961
6234	1.45116e+06	3.93328e+06	503.97	503.94	-0.03	0.0009
6243	1.45103e+06	3.93338e+06	495.987	495.96	-0.027	0.000729
6870	1.45829e+06	3.94875e+06	504.113	504.09	-0.023	0.000529
8859	1.45718e+06	3.94668e+06	505.049	505.03	-0.019	0.000361
6855	1.45626e+06	3.94644e+06	497.978	497.96	-0.018	0.000324
8895	1.45674e+06	3.94692e+06	506.188	506.17	-0.018	0.000324
6752	1.4491e+06	3.92985e+06	505.286	505.27	-0.016	0.000256
6868	1.45821e+06	3.9488e+06	503.554	503.54	-0.014	0.000196
6883	1.4589e+06	3.94978e+06	505.851	505.84	-0.011	0.000121
6873	1.45843e+06	3.94868e+06	504.32	504.31	-0.01	0.0001
6854	1.4563e+06	3.94641e+06	498.109	498.1	-0.009	8.1e-05
6182	1.44044e+06	3.92019e+06	513.287	513.29	0.003	9e-06
6624	1.4523e+06	3.93501e+06	498.556	498.56	0.004	1.6e-05
6024	1.44393e+06	3.92351e+06	512.514	512.52	0.006	3.6e-05
6857	1.45617e+06	3.94648e+06	498.442	498.45	0.008	6.4e-05
6303	1.45146e+06	3.93467e+06	496.439	496.45	0.011	0.000121
6504	1.45332e+06	3.94106e+06	490.853	490.87	0.017	0.000289
6888	1.45908e+06	3.94968e+06	506.402	506.42	0.018	0.000324
6706	1.45425e+06	3.94111e+06	493.321	493.34	0.019	0.000361
6838	1.45697e+06	3.94606e+06	504.311	504.33	0.019	0.000361
6033	1.44417e+06	3.9233e+06	513.424	513.45	0.026	0.000676
6138	1.44965e+06	3.93193e+06	501.793	501.82	0.027	0.000729
6734	1.4562e+06	3.94515e+06	503.103	503.13	0.027	0.000729
6578	1.45034e+06	3.9314e+06	506.451	506.48	0.029	0.000841
6492	1.45404e+06	3.94177e+06	500.597	500.63	0.033	0.001089
6427	1.45211e+06	3.93765e+06	487.715	487.75	0.035	0.001225
6884	1.4589e+06	3.94978e+06	505.985	506.02	0.035	0.001225
6766	1.44789e+06	3.92826e+06	508.425	508.46	0.035	0.001225
6837	1.45692e+06	3.94608e+06	504.483	504.52	0.037	0.001369
8894	1.45679e+06	3.94689e+06	508.19	508.23	0.04	0.0016
6463	1.45341e+06	3.94101e+06	493.977	494.02	0.043	0.001849
6709	1.45439e+06	3.94104e+06	491.335	491.38	0.045	0.002025
6136	1.44967e+06	3.93192e+06	498.595	498.64	0.045	0.002025
6186	1.44048e+06	3.92012e+06	513.165	513.22	0.055	0.003025
6228	1.44725e+06	3.92875e+06	504.703	504.76	0.057	0.003249
6754	1.44918e+06	3.92979e+06	504.762	504.82	0.058	0.003364
6707	1.4543e+06	3.94108e+06	493.919	493.98	0.061	0.003721
6769	1.44801e+06	3.92817e+06	507.806	507.87	0.064	0.004096
6698	1.45416e+06	3.94061e+06	493.733	493.8	0.067	0.004489
6177	1.44031e+06	3.92038e+06	506.253	506.32	0.067	0.004489
6523	1.45474e+06	3.94317e+06	495.252	495.32	0.068	0.004624
6713	1.45431e+06	3.94163e+06	494.281	494.35	0.069	0.004761
6190	1.44053e+06	3.92006e+06	514.921	514.99	0.069	0.004761
6716	1.45444e+06	3.94155e+06	493.969	494.04	0.071	0.005041
6509	1.45351e+06	3.94151e+06	492.518	492.59	0.072	0.005184
6150	1.4487e+06	3.93015e+06	500.698	500.77	0.072	0.005184
6742	1.45655e+06	3.94496e+06	502.288	502.36	0.072	0.005184
6440	1.45275e+06	3.93903e+06	491.675	491.75	0.075	0.005625
6782	1.44675e+06	3.92661e+06	510.394	510.47	0.076	0.005776
6721	1.45466e+06	3.94144e+06	494.572	494.65	0.078	0.006084
6832	1.45674e+06	3.94618e+06	505.21	505.29	0.08	0.0064
6003	1.44195e+06	3.92063e+06	512.1	512.18	0.08	0.0064
6388	1.45195e+06	3.93691e+06	495.027	495.11	0.083	0.006889
6779	1.44664e+06	3.9267e+06	510.517	510.6	0.083	0.006889
6607	1.45192e+06	3.93455e+06	500.376	500.46	0.084	0.007056
6085	1.44676e+06	3926605	510.326	510.41	0.084	0.007056
6872	1.45838e+06	3.9487e+06	504.615	504.7	0.085	0.007225
6088	1.44664e+06	3.9267e+06	510.625	510.71	0.085	0.007225
6103	1.44765e+06	3.92845e+06	529.835	529.92	0.085	0.007225
6132	1.44975e+06	3.93185e+06	499.714	499.8	0.086	0.007396
6589	1.45142e+06	3.93308e+06	500.291	500.38	0.089	0.007921
6147	1.44858e+06	3.93024e+06	501.641	501.73	0.089	0.007921
6835	1.45683e+06	3.94613e+06	504.571	504.66	0.089	0.007921
8856	1.45705e+06	3.94675e+06	504.92	505.01	0.09	0.0081
6246	1450989	3.93342e+06	493.099	493.19	0.091	0.008281
6536	1.45589e+06	3.94532e+06	497.439	497.53	0.091	0.008281
6731	1.4554e+06	3.94281e+06	500.439	500.53	0.091	0.008281
6719	1.45457e+06	3.94148e+06	494.488	494.58	0.092	0.008464
6078	1.44574e+06	3.92511e+06	508.567	508.66	0.093	0.008649
6025	1.44394e+06	3.9235e+06	513.427	513.52	0.093	0.008649
6208	1.44755e+06	3.92852e+06	509.896	509.99	0.094	0.008836
6214	1.44745e+06	3.92859e+06	505.104	505.2	0.096	0.009216
6690	1.45394e+06	3.94073e+06	494.182	494.28	0.098	0.009604
6663	1.45273e+06	3.93748e+06	496.091	496.19	0.099	0.009801
6718	1.45453e+06	3.94151e+06	494.46	494.56	0.1	0.01
6880	1.45877e+06	3.94985e+06	503.928	504.03	0.102	0.010404
6187	1.44049e+06	3.92011e+06	513.384	513.49	0.106	0.011236
6753	1.44914e+06	3.92982e+06	504.883	504.99	0.107	0.011449
8879	1.45765e+06	3.94824e+06	520.522	520.63	0.108	0.011664
8872	1.4579e+06	3.94811e+06	503.991	504.1	0.109	0.011881
6211	1.44753e+06	3.92854e+06	505.48	505.59	0.11	0.0121
6357	1.45171e+06	3.93568e+06	495.708	495.82	0.112	0.012544
6031	1.44413e+06	3.92333e+06	512.977	513.09	0.113	0.012769
6720	1.45461e+06	3.94146e+06	494.506	494.62	0.114	0.012996
8871	1.45785e+06	3.94813e+06	503.576	503.69	0.114	0.012996
6777	1.44656e+06	3.92676e+06	510.296	510.41	0.114	0.012996
6004	1.44192e+06	3.92068e+06	512.456	512.57	0.114	0.012996
6749	1.44898e+06	3.92994e+06	503.194	503.31	0.116	0.013456
6736	1.45628e+06	3.94511e+06	503.374	503.49	0.116	0.013456
6879	1.45873e+06	3.94987e+06	504.854	504.97	0.116	0.013456
6765	1.44785e+06	3.9283e+06	508.504	508.62	0.116	0.013456
8858	1.45714e+06	3.9467e+06	504.418	504.54	0.122	0.014884
6032	1.44413e+06	3.92333e+06	512.968	513.09	0.122	0.014884
6697	1.45411e+06	3.94064e+06	493.357	493.48	0.123	0.015129
6596	1.45177e+06	3.93391e+06	501.267	501.39	0.123	0.015129
6068	1.44551e+06	3.92529e+06	509.477	509.6	0.123	0.015129
6750	1.44902e+06	3.92991e+06	504.276	504.4	0.124	0.015376
6396	1.45219e+06	3.93684e+06	494.355	494.48	0.125	0.015625
6576	1.45027e+06	3.93146e+06	505.124	505.25	0.126	0.015876
6262	1.45122e+06	3.93406e+06	491.573	491.7	0.127	0.016129
6573	1.45015e+06	3.93155e+06	503.713	503.84	0.127	0.016129
6229	1.44724e+06	3.92875e+06	504.891	505.02	0.129	0.016641
6028	1.44401e+06	3.92343e+06	513.29	513.42	0.13	0.0169
6084	1.4468e+06	3.92657e+06	509.958	510.09	0.132	0.017424
6587	1.45135e+06	3.93314e+06	498.697	498.83	0.133	0.017689
6361	1.45162e+06	3.93571e+06	495.184	495.32	0.136	0.018496
6677	1.45333e+06	3.93887e+06	495.204	495.34	0.136	0.018496
6614	1.45225e+06	3.93445e+06	499.293	499.43	0.137	0.018769
6784	1.44683e+06	3.92655e+06	509.813	509.95	0.137	0.018769
8870	1.45781e+06	3.94816e+06	502.74	502.88	0.14	0.0196
6740	1.45646e+06	3.94501e+06	503.049	503.19	0.141	0.019881
6728	1.45527e+06	3.94288e+06	498.737	498.88	0.143	0.020449
6608	1.45196e+06	3.93453e+06	500.577	500.72	0.143	0.020449
6009	1.44182e+06	3.92082e+06	511.872	512.02	0.148	0.021904
6620	1.45211e+06	3.93506e+06	498.591	498.74	0.149	0.022201
6066	1.44546e+06	3.92532e+06	508.73	508.88	0.15	0.0225
6080	1.44578e+06	3.92508e+06	509.01	509.16	0.15	0.0225
6906	1.45522e+06	3.94291e+06	497.698	497.85	0.152	0.023104
6871	1.45834e+06	3.94873e+06	504.003	504.16	0.157	0.024649
6641	1.45233e+06	3.93603e+06	496.791	496.95	0.159	0.025281
6322	1.45153e+06	3.93522e+06	493.199	493.36	0.161	0.025921
6770	1.44805e+06	3.92814e+06	508.008	508.17	0.162	0.026244
6184	1.44046e+06	3.92016e+06	511.648	511.81	0.162	0.026244
6382	1.4518e+06	3.93618e+06	496.306	496.47	0.164	0.026896
6841	1.4571e+06	3.94599e+06	504.546	504.71	0.164	0.026896
6751	1.44906e+06	3.92988e+06	504.926	505.09	0.164	0.026896
6755	1.44922e+06	3.92975e+06	504.735	504.9	0.165	0.027225
6714	1.45435e+06	3.9416e+06	493.812	493.98	0.168	0.028224
8860	1.45723e+06	3.94665e+06	504.531	504.7	0.169	0.028561
6076	1.4457e+06	3.92514e+06	508.951	509.12	0.169	0.028561
6717	1.45448e+06	3.94153e+06	494.34	494.51	0.17	0.0289
6010	1.4418e+06	3.92086e+06	511.39	511.56	0.17	0.0289
6241	1.45107e+06	3.93335e+06	497.669	497.84	0.171	0.029241
6631	1.45224e+06	3.93554e+06	497.428	497.6	0.172	0.029584
6327	1.45163e+06	3.93519e+06	495.517	495.69	0.173	0.029929
6675	1.45323e+06	3.9389e+06	494.515	494.69	0.175	0.030625
6597	1.45181e+06	3.9339e+06	501.375	501.55	0.175	0.030625
6781	1.44671e+06	3.92664e+06	510.635	510.81	0.175	0.030625
6730	1.45535e+06	3.94284e+06	499.944	500.12	0.176	0.030976
8875	1.45803e+06	3.94804e+06	503.884	504.06	0.176	0.030976
6729	1.45531e+06	3.94286e+06	499.382	499.56	0.178	0.031684
6780	1.44667e+06	3.92667e+06	510.282	510.46	0.178	0.031684
6704	1.45417e+06	3.94116e+06	492.621	492.8	0.179	0.032041
6785	1.44687e+06	3.92652e+06	509.461	509.64	0.179	0.032041
6660	1.45291e+06	3.93664e+06	497.4	497.58	0.18	0.0324
6738	1.45637e+06	3.94506e+06	502.659	502.84	0.181	0.032761
6213	1.44749e+06	3.92857e+06	505.148	505.33	0.182	0.033124
6261	1.45121e+06	3.93407e+06	494.996	495.18	0.184	0.033856
8901	1.45922e+06	3.95081e+06	506.464	506.65	0.186	0.034596
6699	1.4542e+06	3.94059e+06	493.973	494.16	0.187	0.034969
6689	1.45389e+06	3.94075e+06	494.203	494.39	0.187	0.034969
6783	1.44679e+06	3.92658e+06	509.853	510.04	0.187	0.034969
6011	1.44177e+06	3.9209e+06	511.083	511.27	0.187	0.034969
6643	1.45243e+06	3.936e+06	496.681	496.87	0.189	0.035721
6575	1.45023e+06	3.93149e+06	503.12	503.31	0.19	0.0361
6638	1.45258e+06	3.93544e+06	498.909	499.1	0.191	0.036481
6757	1.4493e+06	3.92969e+06	505.325	505.52	0.195	0.038025
6767	1.44793e+06	3.92823e+06	508.174	508.37	0.196	0.038416
6086	1.44672e+06	3.92664e+06	510.684	510.88	0.196	0.038416
6598	1.45186e+06	3.93389e+06	501.582	501.78	0.198	0.039204
6764	1.44781e+06	3.92833e+06	507.371	507.57	0.199	0.039601
6090	1.44656e+06	3.92676e+06	510.241	510.44	0.199	0.039601
6185	1.44047e+06	3.92015e+06	511.861	512.06	0.199	0.039601
6665	1.45283e+06	3.93745e+06	495.6	495.8	0.2	0.04
6678	1.45338e+06	3.93886e+06	495.246	495.45	0.204	0.041616
6008	1.44185e+06	3.92078e+06	511.576	511.78	0.204	0.041616
6393	1.4521e+06	3.93687e+06	495.075	495.28	0.205	0.042025
6679	1.45343e+06	3.93884e+06	495.295	495.5	0.205	0.042025
6676	1.45328e+06	3.93888e+06	494.694	494.9	0.206	0.042436
6668	1.45297e+06	3.93741e+06	496.274	496.48	0.206	0.042436
6630	1.4522e+06	3.93555e+06	497.923	498.13	0.207	0.042849
6609	1.45201e+06	3.93452e+06	499.103	499.31	0.207	0.042849
6377	1.45199e+06	3.93612e+06	496.251	496.46	0.209	0.043681
6659	1.45287e+06	3.93666e+06	496.761	496.97	0.209	0.043681
6737	1.45633e+06	3.94508e+06	502.771	502.98	0.209	0.043681
6615	1.4523e+06	3.93444e+06	499.59	499.8	0.21	0.0441
6600	1.45196e+06	3.93386e+06	499.94	500.15	0.21	0.0441
6072	1.44559e+06	3.92523e+06	508.95	509.16	0.21	0.0441
8877	1.45812e+06	3.94799e+06	504.357	504.57	0.213	0.045369
6119	1.44991e+06	3.93173e+06	500.156	500.37	0.214	0.045796
6702	1.45408e+06	3.9412e+06	493.464	493.68	0.216	0.046656
6667	1.45293e+06	3.93743e+06	495.864	496.08	0.216	0.046656
8873	1.45794e+06	3.94809e+06	503.714	503.93	0.216	0.046656
6680	1.45347e+06	3.93883e+06	495.282	495.5	0.218	0.047524
6627	1.45245e+06	3.93497e+06	497.412	497.63	0.218	0.047524
6674	1.45319e+06	3.93891e+06	493.6	493.82	0.22	0.0484
6290	1.4517e+06	3.93461e+06	500.629	500.85	0.221	0.048841
6611	1.45211e+06	3.93449e+06	500.177	500.4	0.223	0.049729
6739	1.45642e+06	3.94503e+06	502.567	502.79	0.223	0.049729
6029	1.44405e+06	3.9234e+06	513.667	513.89	0.223	0.049729
6633	1.45234e+06	3.93551e+06	497.286	497.51	0.224	0.050176
6087	1.44668e+06	3.92667e+06	510.306	510.53	0.224	0.050176
6741	1.4565e+06	3.94499e+06	502.695	502.92	0.225	0.050625
6067	1.4455e+06	3.92529e+06	510.505	510.73	0.225	0.050625
6724	1.45504e+06	3.943e+06	496.154	496.38	0.226	0.051076
6619	1.45206e+06	3.93507e+06	498.154	498.38	0.226	0.051076
6664	1.45278e+06	3.93747e+06	495.563	495.79	0.227	0.051529
6460	1.45354e+06	3.94094e+06	493.192	493.42	0.228	0.051984
6897	1.4604e+06	3.95341e+06	533.262	533.49	0.228	0.051984
6623	1.45226e+06	3.93502e+06	497.991	498.22	0.229	0.052441
6223	1.44731e+06	3.9287e+06	504.921	505.15	0.229	0.052441
6083	1.44683e+06	3.92654e+06	509.731	509.96	0.229	0.052441
6497	1.45386e+06	3.94186e+06	491.03	491.26	0.23	0.0529
6193	1.4406e+06	3.91994e+06	514.518	514.75	0.232	0.053824
6691	1.45398e+06	3.94071e+06	494.366	494.6	0.234	0.054756
6034	1.4442e+06	3.92327e+06	513.084	513.32	0.236	0.055696
6191	1.44055e+06	3.92002e+06	514.66	514.9	0.24	0.0576
6595	1.45172e+06	3.93393e+06	499.499	499.74	0.241	0.058081
6590	1.45146e+06	3.93305e+06	500.129	500.37	0.241	0.058081
6610	1.45206e+06	3.9345e+06	499.237	499.48	0.243	0.059049
6588	1.45138e+06	3.93311e+06	500.723	500.97	0.247	0.061009
6499	1.45378e+06	3.94191e+06	491.021	491.27	0.249	0.062001
6586	1.45132e+06	3.93316e+06	498.62	498.87	0.25	0.0625
6710	1.45443e+06	3.94101e+06	491.439	491.69	0.251	0.063001
6762	1.44773e+06	3.92839e+06	505.475	505.73	0.255	0.065025
6195	1.44063e+06	3.9199e+06	513.183	513.44	0.257	0.066049
6727	1.45518e+06	3.94293e+06	497.142	497.4	0.258	0.066564
6681	1.45352e+06	3.93882e+06	495.331	495.59	0.259	0.067081
6874	1.45847e+06	3.94866e+06	504.271	504.53	0.259	0.067081
6756	1.44926e+06	3.92972e+06	505.271	505.53	0.259	0.067081
6886	1.45899e+06	3.94973e+06	506.171	506.43	0.259	0.067081
8902	1.45927e+06	3.95078e+06	506.761	507.02	0.259	0.067081
6771	1.44809e+06	3.92811e+06	507.979	508.24	0.261	0.068121
6027	1.44398e+06	3.92347e+06	513.209	513.47	0.261	0.068121
6210	1.44754e+06	3.92853e+06	506.718	506.98	0.262	0.068644
6030	1.44409e+06	3.92337e+06	513.367	513.63	0.263	0.069169
6036	1.44428e+06	3.9232e+06	513.896	514.16	0.264	0.069696
6642	1.45238e+06	3.93602e+06	496.044	496.31	0.266	0.070756
6768	1.44797e+06	3.9282e+06	507.694	507.96	0.266	0.070756
6308	1.45139e+06	3.93469e+06	494.072	494.34	0.268	0.071824
6634	1.45239e+06	3.9355e+06	497.48	497.75	0.27	0.0729
6013	1.44171e+06	3.92098e+06	511.529	511.8	0.271	0.073441
6581	1.45046e+06	3.9313e+06	506.708	506.98	0.272	0.073984
6074	1.44562e+06	3.9252e+06	509.708	509.98	0.272	0.073984
6646	1.45257e+06	3.93596e+06	495.675	495.95	0.275	0.075625
6632	1.45229e+06	3.93552e+06	497.205	497.48	0.275	0.075625
8887	1.4575e+06	3.94832e+06	501.615	501.89	0.275	0.075625
6574	1.45019e+06	3.93152e+06	502.564	502.84	0.276	0.076176
6354	1.45181e+06	3.93566e+06	494.892	495.17	0.278	0.077284
6352	1.45186e+06	3.93564e+06	495.272	495.55	0.278	0.077284
6579	1.45038e+06	3.93137e+06	506.35	506.63	0.28	0.0784
6602	1.45205e+06	3.93383e+06	499.439	499.72	0.281	0.078961
6635	1.45244e+06	3.93548e+06	497.488	497.77	0.282	0.079524
6007	1.44188e+06	3.92074e+06	511.718	512	0.282	0.079524
6666	1.45288e+06	3.93744e+06	495.815	496.1	0.285	0.081225
6252	1.45091e+06	3.93348e+06	498.845	499.13	0.285	0.081225
6636	1.45248e+06	3.93547e+06	497.344	497.63	0.286	0.081796
6192	1.44058e+06	3.91998e+06	513.564	513.85	0.286	0.081796
6612	1.45216e+06	3.93448e+06	499.9	500.19	0.29	0.0841
6198	1.44069e+06	3.91982e+06	514.41	514.7	0.29	0.0841
6715	1.45439e+06	3.94158e+06	493.729	494.02	0.291	0.084681
6082	1.44687e+06	3.92651e+06	509.349	509.64	0.291	0.084681
8863	1.45736e+06	3.94658e+06	503.958	504.25	0.292	0.085264
8888	1.45689e+06	3.94683e+06	519.196	519.49	0.294	0.086436
6012	1.44174e+06	3.92094e+06	511.395	511.69	0.295	0.087025
6653	1.45258e+06	3.93674e+06	495.384	495.68	0.296	0.087616
6194	1.44063e+06	3.9199e+06	513.191	513.49	0.299	0.089401
6637	1.45253e+06	3.93546e+06	497.93	498.23	0.3	0.09
6061	1.44519e+06	3.92554e+06	506.57	506.87	0.3	0.09
6625	1.45235e+06	3.93499e+06	497.989	498.29	0.301	0.090601
6726	1.45513e+06	3.94295e+06	496.688	496.99	0.302	0.091204
6130	1.44979e+06	3.93183e+06	500.231	500.54	0.309	0.095481
6645	1.45252e+06	3.93598e+06	495.45	495.76	0.31	0.0961
6270	1.45138e+06	3.93402e+06	496.027	496.34	0.313	0.097969
6626	1.4524e+06	3.93498e+06	497.597	497.91	0.313	0.097969
6896	1.45842e+06	3.95004e+06	502.094	502.41	0.316	0.099856
6197	1.44068e+06	3.91983e+06	514.964	515.28	0.316	0.099856
6621	1.45216e+06	3.93505e+06	497.459	497.78	0.321	0.103041
6069	1.44554e+06	3.92526e+06	509.483	509.81	0.327	0.106929
6355	1.45176e+06	3.93567e+06	497.387	497.72	0.333	0.110889
6129	1.4498e+06	3.93182e+06	500.164	500.5	0.336	0.112896
6652	1.45253e+06	3.93675e+06	494.75	495.09	0.34	0.1156
6656	1.45272e+06	3.9367e+06	495.45	495.79	0.34	0.1156
6669	1.45302e+06	3.9374e+06	496.4	496.74	0.34	0.1156
6253	1.45084e+06	3.93353e+06	499.25	499.59	0.34	0.1156
6603	1.4521e+06	3.93382e+06	499.796	500.14	0.344	0.118336
6881	1.45881e+06	3.94983e+06	502.436	502.78	0.344	0.118336
6577	1.4503e+06	3.93143e+06	506.226	506.57	0.344	0.118336
6670	1.45307e+06	3.93738e+06	496.185	496.53	0.345	0.119025
6671	1.45312e+06	3.93737e+06	496.95	497.3	0.35	0.1225
6655	1.45267e+06	3.93671e+06	495.048	495.4	0.352	0.123904
6644	1.45247e+06	3.93599e+06	495.597	495.95	0.353	0.124609
6582	1.4505e+06	3.93127e+06	505.784	506.14	0.356	0.126736
6648	1.45267e+06	3.93593e+06	495.152	495.51	0.358	0.128164
6501	1.45373e+06	3.94193e+06	488.05	488.41	0.36	0.1296
6673	1.45314e+06	3.93892e+06	493.858	494.22	0.362	0.131044
6658	1.45282e+06	3.93667e+06	496.126	496.49	0.364	0.132496
6391	1.45205e+06	3.93688e+06	494.101	494.47	0.369	0.136161
6776	1.44652e+06	3.92679e+06	509.351	509.72	0.369	0.136161
6900	1.46048e+06	3.95336e+06	534.328	534.7	0.372	0.138384
6100	1.44628e+06	3.92697e+06	503.907	504.28	0.373	0.139129
6580	1.45042e+06	3.93133e+06	506.607	506.98	0.373	0.139129
6035	1.44424e+06	3.92324e+06	513.271	513.65	0.379	0.143641
8912	1.45892e+06	3.95097e+06	503.949	504.33	0.381	0.145161
6654	1.45263e+06	3.93672e+06	495.626	496.01	0.384	0.147456
6599	1.45191e+06	3.93387e+06	500.855	501.24	0.385	0.148225
6647	1.45262e+06	3.93595e+06	495.434	495.82	0.386	0.148996
6121	1.44987e+06	3.93176e+06	500.423	500.81	0.387	0.149769
6763	1.44777e+06	3.92836e+06	506.017	506.41	0.393	0.154449
6703	1.45412e+06	3.94118e+06	492.976	493.37	0.394	0.155236
6392	1.45205e+06	3.93688e+06	494.866	495.26	0.394	0.155236
6302	1.45148e+06	3.93467e+06	496.266	496.66	0.394	0.155236
6315	1.45129e+06	3.93472e+06	497.186	497.58	0.394	0.155236
6613	1.45221e+06	3.93446e+06	499.406	499.8	0.394	0.155236
6331	1.45172e+06	3.93517e+06	494.963	495.36	0.397	0.157609
6601	1.45201e+06	3.93385e+06	499.172	499.57	0.398	0.158404
6060	1.44522e+06	3.92551e+06	507.594	508	0.406	0.164836
6091	1.44652e+06	3.92679e+06	509.454	509.86	0.406	0.164836
6778	1.4466e+06	3.92673e+06	510.842	511.25	0.408	0.166464
6622	1.45221e+06	3.93503e+06	496.78	497.19	0.41	0.1681
6394	1.45214e+06	3.93686e+06	495.321	495.74	0.419	0.175561
8903	1.45931e+06	3.95076e+06	506.871	507.29	0.419	0.175561
6316	1.45144e+06	3.93525e+06	498.159	498.58	0.421	0.177241
6657	1.45277e+06	3.93668e+06	495.482	495.91	0.428	0.183184
6366	1.45114e+06	3.93409e+06	498.612	499.04	0.428	0.183184
6089	1.4466e+06	3.92673e+06	510.777	511.21	0.433	0.187489
6075	1.44566e+06	3.92517e+06	509.33	509.77	0.44	0.1936
6298	1.45158e+06	3.93464e+06	495.828	496.27	0.442	0.195364
6498	1.45382e+06	3.94189e+06	491.257	491.7	0.443	0.196249
6383	1.45175e+06	3.93619e+06	495.197	495.64	0.443	0.196249
6705	1.45421e+06	3.94113e+06	492.585	493.03	0.445	0.198025
6196	1.44066e+06	3.91986e+06	514.164	514.64	0.476	0.226576
6380	1.4519e+06	3.93615e+06	497.68	498.16	0.48	0.2304
6014	1.44168e+06	3.92103e+06	510.315	510.8	0.485	0.235225
6428	1.45225e+06	3.93761e+06	495.464	495.95	0.486	0.236196
6725	1.45509e+06	3.94298e+06	496.502	496.99	0.488	0.238144
6300	1.45153e+06	3.93465e+06	496.975	497.47	0.495	0.245025
6649	1.45271e+06	3.93592e+06	495.383	495.88	0.497	0.247009
6065	1.44542e+06	3.92535e+06	506.799	507.3	0.501	0.251001
6081	1.44691e+06	3.92648e+06	509.46	509.97	0.51	0.2601
6215	1.44741e+06	3.92863e+06	504.769	505.28	0.511	0.261121
6379	1.45194e+06	3.93614e+06	497.928	498.5	0.572	0.327184
6381	1.45185e+06	3.93616e+06	496.334	496.93	0.596	0.355216
6268	1.45133e+06	3.93403e+06	496.861	497.49	0.629	0.395641
6216	1.44737e+06	3.92866e+06	504.92	505.57	0.65	0.4225
6387	1.4519e+06	3.93692e+06	495.873	496.56	0.687	0.471969
6139	1.44846e+06	3.93033e+06	502.201	502.91	0.709	0.502681
6694	1.45403e+06	3.94068e+06	491.964	492.7	0.736	0.541696
6282	1.45087e+06	3.93351e+06	499.016	499.76	0.744	0.553536
6329	1.45168e+06	3.93518e+06	496.826	497.69	0.864	0.746496
6367	1.45109e+06	3.9341e+06	499.226	500.09	0.864	0.746496
6496	1.45391e+06	3.94184e+06	490.931	491.82	0.889	0.790321
